# Supplementary material for: Bimodal gene expression patterns in breast cancer
Source: BMC Genomics. 2010 Feb 10;11(Suppl 1):S8. doi: 10.1186/1471-2164-11-S1-S8 (PMC2822536; doi:10.1186/1471-2164-11-S1-S8)
Supplement: Additional file 1 — The list of bimodal genes (866). Worksheet 1. Data pre-processing. Describes pre-processing workflow for each data set. Worksheet 2. Bimodal genes. Includes list of 866 bimodal genes (see Results). [file 1471-2164-11-S1-S8-S1.xls]

## Sheet: Data preprocessing
	Sorlie295	GSE1456		GSE2990		GSE7390		GSE4922		Agilent set (GSE1992,GSE2740,GSE2741,GSE6130 )
Source	cDNK	Affy HG-U133A		Affy HG-U133A		Affy HG-U133A		Affy HG-U133A		Agilent-011521 Human 1A Microarray G4110A , Agilent-012097 Human 1A Microarray (V2) G4110B , Agilent Human 1A Oligo UNC custom Microarrays
Initial transformation	log10	Ln: Raw data were normalized by using the global mean method. Probe-set signal values were natural log transformed and scaled by adjusting the mean intensity to a target signal value of log 500.		RMA,log2		MAS5,ln		MAS5,ln		log2_ratio of CH2DL_MEAN (Lowess normalized) over CH1DL_MEAN ((Lowess normalized)
Special processing				Drop tamoxifen-treated samples						1. Unit GSE1992, GSE2740, GSE2741, GSE6130 to 193 unique samples with clinic
										2. Drop genes with missing >10% Process batch effect between different platforms with Combat. Combine platforms GPL885, GPL887, GPL1390
Special converting		To log10		To log10		To log10		To log10		To log10

## Sheet: Bi-modal genes
LEGEND
std	standard deviation
τ	measure of signal isolation
italics	breast cancer associated genes (literature annotation)
bold	drug target
	std					τ					Bi-modal in data set
Gene name	Sorlie295	GSE1456	GSE7390	GSE4922	Agilent set	Sorlie295	GSE1456	GSE7390	GSE4922	Agilent set	Sorlie295	GSE1456	GSE7390	GSE4922	Agilent set	Bi-midal for # sets
PNLIPRP2	0.3126	0.4143	0.6773	0.3984	0.1852	2.8914	3.4284	3.3455	3.3495	3.2045	1	1	1	1	1	5
ZNF238	0.2147	0.454	0.6405	0.4135	0.2413	3.0475	2.9912	2.6943	3.2851	2.9116	1	1	1	1	1	5
CENPE	0.2114	0.4858	0.7516	0.4746	0.1816	2.8285	4.3417	3.4218	3.7899	2.9035	1	1	1	1	1	5
S100A8	0.5596	0.6494	1.0304	0.6415	0.6454	3.9601	4.0323	3.4629	3.8797	3.8127	1	1	1	1	1	5
SERPINB5	0.3723	0.6834	0.9834	0.6663	0.3163	2.7177	3.4984	2.8986	3.492	3.3709	1	1	1	1	1	5
MTHFD2	0.1652	0.1918	0.3046	0.1869	0.1866	2.7187	2.6846	2.7517	3.0976	2.6783	1	1	1	1	1	5
PTGER3	0.2023	0.309	0.54	0.3412	0.2514	3.9909	2.8368	3.2416	3.2392	3.1097	1	1	1	1	1	5
LRP2	0.2851	0.5019	0.7773	0.529	0.3052	2.8206	3.0743	2.6785	3.1804	3.045	1	1	1	1	1	5
C3AR1	0.1755	0.2399	0.324	0.2627	0.1316	3.4342	2.7661	2.6832	3.085	3.0905	1	1	1	1	1	5
FLNB	0.1981	0.2561	0.4037	0.2451	0.1397	2.7209	2.6888	2.7284	2.8003	2.8054	1	1	1	1	1	5
CDC45L	0.23	0.462	0.7872	0.4678	0.2317	3.0742	3.8833	3.9495	3.7821	2.9444	1	1	1	1	1	5
LHX1	0.2242	0.3486	0.4624	0.2979	0.1523	5.3879	3.9131	3.8073	3.7133	2.8546	1	1	1	1	1	5
CA2	0.4712	0.5083	0.7816	0.5099	0.2904	3.2899	3.041	2.9514	3.1423	3.9678	1	1	1	1	1	5
CYP2A6	0.3217	0.3487	0.4099	0.3283	0.2628	2.9072	3.5941	3.8296	7.3449	3.0492	1	1	1	1	1	5
MMP15	0.1625	0.3458	0.7035	0.3377	0.1222	2.8245	2.967	3.4282	2.6858	3.1017	1	1	1	1	1	5
RBP1	0.2956	0.318	0.5374	0.3399	0.3344	2.931	2.7072	3.0104	2.9746	3.1313	1	1	1	1	1	5
HSPB8	0.226	0.4338	0.6342	0.445	0.3013	4.1916	2.7356	2.7998	2.8083	3.7807	1	1	1	1	1	5
KCNJ3	0.2455	0.2727	0.6663	0.1904	0.5393	3.4174	3.4243	3.3318	3.2324	5.2435	1	1	1	1	1	5
SOX10	0.1317	0.5112	0.8946	0.5007	0.1659	3.9059	3.1262	3.1297	3.1969	3.4083	1	1	1	1	1	5
BSN	0.1781	0.2058	0.4734	0.1814	0.2227	2.7459	3.0244	3.5479	4.4602	3.0661	1	1	1	1	1	5
AQP7	0.1259	0.3627	0.4873	0.3025	0.1202	2.6979	3.3968	3.1764	3.3668	4.5728	1	1	1	1	1	5
SORBS1	0.1439	0.3334	0.449	0.2889	0.1926	2.7251	2.9018	2.6648	2.8772	2.9997	1	1	1	1	1	5
ORC1L	0.122	0.2793	0.5364	0.264	0.1585	2.7913	3.4407	3.6908	3.3565	2.7093	1	1	1	1	1	5
CAMP	0.3214	0.3389	0.6594	0.4155	0.3917	2.9451	3.1182	4.2031	4.3066	3.4281	1	1	1	1	1	5
TTLL4	0.1486	0.5411	0.6768	0.5103	0.2132	3.4096	3.5624	3.0172	3.814	3.9515	1	1	1	1	1	5
ERBB2	0.4781	0.3642	0.6022	0.3887	0.513	4.6892	3.9339	4.169	4.7559	3.8148	1	1	1	1	1	5
SH3BP1	0.195	0.2975	0.4299	0.2733	0.198	2.7845	2.7927	3.0347	3.4917	3.1254	1	1	1	1	1	5
MS4A3	0.288	0.3579	0.6761	0.3699	0.1479	4.1627	3.2018	3.7493	3.5453	2.948	1	1	1	1	1	5
HLA-F	0.2727	0.2135	0.3586	0.2134	0.2506	2.8612	2.8499	2.6663	2.6679	2.8265	1	1	1	1	1	5
RIPK2	0.2005	0.1456	0.2394	0.1565	0.2123	2.8712	2.9689	2.7713	3.1134	2.7267	1	1	1	1	1	5
CRABP1	0.3138	0.5906	1.1419	0.6082	0.263	3.9569	3.3097	3.1484	3.1905	3.4358	1	1	1	1	1	5
HIST2H2BE	0.2464	0.3078	0.4844	0.3218	0.2512	2.8418	3.0756	2.7936	3.1409	2.7763	1	1	1	1	1	5
FGG	0.3439	0.4574	0.951	0.4685	0.3384	3.8251	3.7386	3.6345	3.1846	4.6379	1	1	1	1	1	5
IL23A	0.1219	0.2144	0.4179	0.1755	0.2566	2.6675	3.9235	2.6503	2.8621	4.783	1	1	1	1	1	5
DNALI1	0.4546	0.5588	0.9281	0.5788	0.5368	4.5704	4.362	4.7276	5.09	4.3877	1	1	1	1	1	5
MRAS	0.1861	0.3633	0.5787	0.359	0.2541	3.3183	3.4909	3.6068	3.3507	2.9317	1	1	1	1	1	5
AQP9	0.1545	0.4068	0.6714	0.4244	0.3284	2.9992	4.1185	3.4577	4.6876	3.4586	1	1	1	1	1	5
PAPSS2	0.2603	0.3399	0.5153	0.3293	0.3256	2.8598	2.6895	2.7716	2.7858	3.1752	1	1	1	1	1	5
IFI6	0.2926	0.3098	0.5462	0.2958	0.3367	3.2905	2.9545	2.9545	2.9294	3.4941	1	1	1	1	1	5
STC1	0.3715	0.3429	0.646	0.3587	0.1728	2.968	3.6958	3.161	2.8072	3.7901	1	1	1	1	1	5
IRX4	0.3916	0.4039	0.731	0.4964	0.5109	2.801	2.9049	3.4663	3.5222	3.3276	1	1	1	1	1	5
PDXK	0.1615	0.1752	0.2717	0.1628	0.1787	2.6674	3.0428	2.8583	2.7236	2.8239	1	1	1	1	1	5
ERAP1	0.1633	0.3987	0.6414	0.3267	0.128	2.7055	2.9329	3.2733	2.8879	2.9711	1	1	1	1	1	5
HTRA1	0.291	0.2916	0.4467	0.2451	0.3329	2.8778	2.8958	2.9464	3.0061	2.9232	1	1	1	1	1	5
YWHAZ	0.177	0.1898	0.2336	0.1869	0.1921	2.752	3.1829	3.1243	2.8162	2.8739	1	1	1	1	1	5
ARHGAP22	0.1639	0.3252	0.5396	0.2687	0.1677	3.2244	3.8011	3.4509	3.9861	2.8796	1	1	1	1	1	5
CCL13	0.3894	0.4157	0.6593	0.3437	0.3508	2.6719	3.1882	3.3722	3.2266	3.2723	1	1	1	1	1	5
HIST1H2AB	0.1463	0.3076	0.4484	0.3153	0.2078	3.4382	3.6846	3.5734	3.5663	2.8523	1	1	1	1	1	5
AGT	0.3141	0.2755	0.5176	0.2759	0.3407	2.858	2.7267	2.66	3.0593	3.2382	1	1	1	1	1	5
SYNGR3	0.2468	0.5431	0.7619	0.5493	0.1417	2.7186	3.5389	2.922	3.4239	2.8792	1	1	1	1	1	5
RTN1	0.3085	0.322	0.5233	0.3395	0.2391	2.7927	3.0137	3.0662	3.0926	3.4832	1	1	1	1	1	5
LSM1	0.2178	0.2029	0.3196	0.1941	0.2177	3.2868	2.9934	2.7178	3.939	2.9208	1	1	1	1	1	5
CCL23	0.1795	0.2842	0.487	0.2484	0.1174	3.8828	2.9674	3.2532	3.1627	2.9348	1	1	1	1	1	5
CCK	0.1232	0.3685	0.6088	0.3141	0.1956	2.9524	3.8217	3.8132	3.5179	4.4285	1	1	1	1	1	5
TAP1	0.257	0.2695	0.4965	0.2866	0.2837	2.906	3.501	3.1895	3.7241	3.065	1	1	1	1	1	5
MX1	0.3871	0.3958	0.6477	0.4013	0.3069	3.0694	3.0808	2.8665	3.0429	2.9218	1	1	1	1	1	5
CXCL13	0.5317	0.7613	1.1112	0.7389	0.4998	2.9387	2.6797	2.9154	3.1891	3.4036	1	1	1	1	1	5
COL5A2	0.2753	0.2834	0.4827	0.2542	0.3673	2.7995	2.6848	2.7393	2.8664	2.8492	1	1	1	1	1	5
BRF2	0.1804	0.1437	0.2608	0.159	0.2605	5.5423	4.0013	2.8397	3.7587	3.4389	1	1	1	1	1	5
GGH	0.3085	0.3293	0.5229	0.3197	0.3537	2.8847	3.0739	2.809	3.1925	3.0954	1	1	1	1	1	5
ALDH3B2	0.3823	0.4782	0.7488	0.4156	0.161	2.7665	2.9855	2.7675	2.9781	3.6561	1	1	1	1	1	5
SCUBE2	0.5598	0.562	1.0925	0.595	0.5184	3.3879	3.0121	3.4287	3.2962	3.7017	1	1	1	1	1	5
UBE2E3	0.1948	0.2845	0.3907	0.2678	0.2782	2.7215	3.0202	3.0864	2.8456	2.9772	1	1	1	1	1	5
BBC3	0.1656	0.2875	0.3744	0.3206	0.191	2.8201	4.3369	5.3719	3.7763	2.8366	1	1	1	1	1	5
MRPS30	0.3284	0.3081	0.4947	0.3248	0.247	3.5508	3.764	3.8394	3.7011	2.9586	1	1	1	1	1	5
GNG13	0.153	0.3559	0.6143	0.3491	0.2251	2.7416	2.9596	3.0167	2.8902	4.0735	1	1	1	1	1	5
SPARCL1	0.3009	0.2813	0.4142	0.2281	0.3435	2.7145	3.0455	2.7211	2.8296	2.6854	1	1	1	1	1	5
CELSR1	0.3295	0.3372	0.5477	0.3338	0.3078	3.0917	3.1099	2.9116	2.966	3.4778	1	1	1	1	1	5
TP63	0.2361	0.2483	0.4436	0.2567	0.2747	2.9141	3.0551	2.774	3.1579	3.5025	1	1	1	1	1	5
GRB7	0.4625	0.2931	0.5263	0.2835	0.3613	4.8116	3.705	4.3888	4.5306	4.8125	1	1	1	1	1	5
CD3G	0.1418	0.3961	0.6243	0.4553	0.2992	2.9554	4.6254	3.8902	4.9142	2.7765	1	1	1	1	1	5
SLC27A2	0.4361	0.4115	0.6539	0.4627	0.4055	2.9159	2.8686	2.8376	3.1184	3.3156	1	1	1	1	1	5
KLK10	0.1872	0.5195	0.8918	0.5302	0.4337	3.3109	4.663	3.2613	4.5713	3.9666	1	1	1	1	1	5
IFRD1	0.1865	0.192	0.3661	0.1968	0.2144	2.8951	2.6917	2.943	2.9414	3.061	1	1	1	1	1	5
CSTA	0.3674	0.2992	0.5139	0.4083	0.3927	2.9654	2.8996	2.8114	3.4763	3.0229	1	1	1	1	1	5
SCG3	0.3695	0.5141	0.7046	0.5128	0.3507	3.4721	3.463	3.1725	3.1156	4.8302	1	1	1	1	1	5
IFIT3	0.2021	0.2758	0.4762	0.288	0.2801	2.9853	3.4579	2.7994	3.4289	2.8599	1	1	1	1	1	5
PTDSS1	0.176	0.1766	0.2504	0.1761	0.1669	2.7469	2.8613	2.8428	3.0119	2.7	1	1	1	1	1	5
CENPA	0.3177	0.2064	0.393	0.162	0.2009	3.0282	2.746	2.9628	2.9042	2.8906	1	1	1	1	1	5
IRF9	0.1334	0.1982	0.2891	0.1776	0.202	2.6524	3.0372	2.7317	2.7122	2.7201	1	1	1	1	1	5
HOXB5	0.3047	0.1611	0.2582	0.1643	0.2228	4.8379	3.7693	3.0095	3.3127	5.8307	1	1	1	1	1	5
SOX11	0.3447	0.376	0.881	0.4294	0.5435	3.7987	3.4804	3.2141	3.5424	4.2163	1	1	1	1	1	5
TFF1	0.6739	0.7335	1.4629	0.6658	0.4685	3.5883	3.7139	3.5877	3.5649	3.351	1	1	1	1	1	5
TFPI2	0.3733	0.6812	0.9446	0.5912	0.4268	2.8301	3.6098	2.7128	3.2378	3.7094	1	1	1	1	1	5
LY6D	0.4394	0.4241	0.6602	0.3604	0.3764	4.4126	2.8576	3.4958	5.331	4.9635	1	1	1	1	1	5
MPP6	0.1673	0.4383	0.7803	0.3889	0.2039	2.6725	3.4383	3.9713	3.8959	2.8346	1	1	1	1	1	5
MSMB	0.3737	0.5458	0.906	0.4784	0.4156	4.076	3.2364	3.3805	2.6607	4.2005	1	1	1	1	1	5
C16orf61	0.1781	0.2065	0.2989	0.203	0.1767	2.7002	2.8014	2.8349	2.9531	3.0491	1	1	1	1	1	5
SERPINA6	0.3749	0.6371	1.034	0.5907	0.2907	5.0563	3.9322	3.4371	4.1677	4.8817	1	1	1	1	1	5
AGTR1	0.4031	0.4967	0.8222	0.5303	0.3575	4.3492	4.1898	3.9053	4.567	5.1432	1	1	1	1	1	5
S100A7	0.4682	1.0411	1.6898	0.9957	0.493	2.9653	3.6399	4.1371	3.7008	4.7952	1	1	1	1	1	5
ATP6V1B1	0.4428	0.4819	0.8116	0.4931	0.2386	3.1508	2.9823	3.156	3.0886	3.4427	1	1	1	1	1	5
CALML5	0.3862	0.7411	1.1247	0.8008	0.4875	3.5453	4.0867	3.1375	4.49	4.2671	1	1	1	1	1	5
KIF13B	0.2552	0.2351	0.3608	0.2363	0.2442	2.9742	2.871	2.682	2.9162	3.4385	1	1	1	1	1	5
ADAMTS7	0.1651	0.1757	0.4487	0.1994	0.22	2.7481	3.1466	3.8433	4.1849	3.091	1	1	1	1	1	5
IL12RB2	0.1346	0.4344	0.767	0.3886	0.2105	3.097	2.992	3.113	2.8794	4.041	1	1	1	1	1	5
LYVE1	0.1829	0.3582	0.5162	0.3145	0.3201	2.7599	2.789	2.7189	3.182	3.5726	1	1	1	1	1	5
LAMB2	0.1781	0.2294	0.3849	0.2041	0.1837	2.8461	2.9082	3.2203	3.2707	3.0732	1	1	1	1	1	5
PBK	0.1707	0.2844	0.4673	0.315	0.3477	2.8033	2.8634	2.8434	2.6526	3.0139	1	1	1	1	1	5
ASPN	0.4501	0.4602	0.7529	0.4266	0.5037	3.1203	2.8445	2.8844	2.9765	2.7746	1	1	1	1	1	5
TFAP2B	0.2332	0.7678	1.2857	0.8091	0.6199	3.1039	4.5135	4.5373	4.4421	4.3396	1	1	1	1	1	5
SPAG6	0.2682	0.2499	0.6021	0.3398	0.2617	3.2485	2.6819	3.5191	4.5525	4.9628	1	1	1	1	1	5
BCL2	0.1728	0.2912	0.5123	0.2648	0.2576	2.8207	3.3541	3.3988	3.1414	3.5762	1	1	1	1	1	5
FGF18	0.2841	0.2896	0.4896	0.2599	0.2692	2.8406	3.4386	3.6794	2.6765	2.9187	1	1	1	1	1	5
ESR1	0.5665	0.5289	1.0171	0.5633	0.4114	4.3553	4.0641	5.0526	4.7131	3.9398	1	1	1	1	1	5
CYC1	0.1653	0.2	0.3397	0.1926	0.1612	3.0097	2.9464	2.7136	2.9162	3.1596	1	1	1	1	1	5
ISG15	0.4102	0.4324	0.6388	0.4164	0.4261	3.4746	3.0519	2.8418	3.2384	3.3299	1	1	1	1	1	5
CCNG2	0.2548	0.2298	0.3523	0.2262	0.2777	2.8633	2.7939	2.6538	2.7141	2.9138	1	1	1	1	1	5
PLXNB3	0.1223	0.3764	0.5113	0.3745	0.1242	3.2376	3.4551	3.4113	3.6503	2.9737	1	1	1	1	1	5
EPHX2	0.2904	0.4429	0.6634	0.5125	0.2791	2.9633	3.4947	3.4762	4.4208	2.9551	1	1	1	1	1	5
KLK6	0.3768	0.3179	0.5142	0.2406	0.5907	4.2755	3.2422	3.3181	2.9202	3.2932	1	1	1	1	1	5
CCT5	0.1855	0.2013	0.2645	0.1866	0.1827	2.8689	2.8992	2.9211	2.8906	2.8209	1	1	1	1	1	5
KLK11	0.2362	0.5483	0.8444	0.6121	0.2404	3.0309	3.0766	3.0258	3.1655	3.3983	1	1	1	1	1	5
NGFRAP1	0.2433	0.2828	0.3964	0.2854	0.2705	3.1435	3.0532	3.052	3.1995	2.9619	1	1	1	1	1	5
TFRC	0.2542	0.2863	0.4089	0.2343	0.2714	2.7742	2.8024	2.6818	2.714	2.8774	1	1	1	1	1	5
SIX1	0.4289	0.4951	0.776	0.4395	0.4385	3.1177	3.2121	3.4354	2.9211	3.4308	1	1	1	1	1	5
C20orf24	0.1597	0.1887	0.2387	0.1636	0.1901	2.8978	2.8539	2.8455	2.7166	2.8628	1	1	1	1	1	5
ADH1C	0.1708	0.4348	0.7281	0.3674	0.2434	2.67	3.2488	2.8633	3.326	3.6594	1	1	1	1	1	5
CXCL10	0.4174	0.3815	0.7729	0.4041	0.2947	3.2172	3.1813	3.2254	3.1986	3.232	1	1	1	1	1	5
NUDT21	0.162	0.1794	0.2927	0.1669	0.1779	2.7351	2.8729	2.7524	2.9301	3.0233	1	1	1	1	1	5
HLA-E	0.2129	0.1758	0.2855	0.185	0.2475	2.7467	3.0118	2.6843	2.7341	2.9281	1	1	1	1	1	5
ECM2	0.2652	0.2472	0.4006	0.1992	0.1927	2.8114	2.9138	2.7651	2.7712	2.6867	1	1	1	1	1	5
TIMP4	0.3585	0.5255	0.8188	0.4863	0.4773	2.675	3.5035	2.8899	2.6956	2.8131	1	1	1	1	1	5
SSFA2	0.2516	0.2542	0.4091	0.2867	0.246	4.1259	3.6682	3.6285	4.8451	3.4083	1	1	1	1	1	5
CD70	0.1575	0.2808	0.3711	0.2554	0.3595	3.4938	3.2524	3.4053	3.174	3.2813	1	1	1	1	1	5
MUC1	0.3214	0.4488	0.7995	0.3798	0.3932	2.7556	3.5434	3.0302	3.0026	3.2068	1	1	1	1	1	5
CCNA1	0.1475	0.3256	0.628	0.2939	0.2166	3.8578	3.3705	3.2569	3.1849	3.7234	1	1	1	1	1	5
FOS	0.3406	0.4662	0.7054	0.4124	0.4137	2.9638	3.1082	2.8789	2.6923	2.9796	1	1	1	1	1	5
SLCO4A1	0.2151	0.3776	0.5887	0.3311	0.1996	3.0726	3.0836	3.1955	3.6916	2.8444	1	1	1	1	1	5
WNT11	0.2433	0.3105	0.5241	0.2855	0.2333	3.9724	2.7148	3.9007	2.8605	4.5147	1	1	1	1	1	5
CCNB2	0.2988	0.3242	0.4677	0.3074	0.2525	2.9718	3.0752	3.0173	2.9263	2.8508	1	1	1	1	1	5
YBX1	0.2058	0.1696	0.2731	0.1763	0.187	3.2616	3.1579	2.884	2.8168	2.9499	1	1	1	1	1	5
WT1	0.4131	0.4949	0.8044	0.5744	0.2119	3.7265	3.4221	2.9829	3.746	4.8021	1	1	1	1	1	5
CXCL12	0.1651	0.3084	0.4666	0.2841	0.3741	2.7369	2.7823	2.9189	3.2347	2.893	1	1	1	1	1	5
HDAC11	0.1643	0.3512	0.6175	0.3484	0.1456	3.009	2.7789	3.5117	3.2809	3.1808	1	1	1	1	1	5
MYRIP	0.237	0.3889	0.758	0.4398	0.1756	2.8478	3.74	3.7082	3.4908	3.2238	1	1	1	1	1	5
OVGP1	0.2479	0.1998	0.4152	0.1864	0.1286	2.7405	3.2708	2.6735	2.7346	2.8981	1	1	1	1	1	5
GRP	0.4369	0.529	0.8024	0.5326	0.4427	3.1577	4.28	3.1406	3.7734	3.0403	1	1	1	1	1	5
KPNA2	0.2793	0.2497	0.3706	0.1883	0.2411	2.9019	2.9856	2.9672	2.7862	3.1261	1	1	1	1	1	5
FABP7	0.4951	0.4578	1.0099	0.3896	0.6211	4.5502	4.6146	4.1602	5.5756	4.6789	1	1	1	1	1	5
TCN1	0.4214	0.5078	1.0018	0.5014	0.4669	2.9895	4.1129	3.3042	3.462	4.7221	1	1	1	1	1	5
PLIN	0.3057	0.6519	0.9151	0.6204	0.2829	3.1055	3.4532	3.4817	3.541	3.0312	1	1	1	1	1	5
SPINK2	0.1725	0.2819	0.5575	0.2834	0.2025	3.6036	3.2448	3.5027	3.0872	2.7462	1	1	1	1	1	5
IGLL1	0.3693	0.2782	0.4918	0.2805	0.2444	3.0263	3.1745	3.203	3.3028	2.7923	1	1	1	1	1	5
NELL2	0.2584	0.3394	0.6379	0.3228	0.4131	3.5078	2.6699	3.6431	2.913	3.2105	1	1	1	1	1	5
KRT81	0.2097	0.6528	1.0027	0.7829	0.1973	2.9228	3.2367	2.7623	3.6707	3.0449	1	1	1	1	1	5
NDRG1	0.3192	0.3168	0.5002	0.268	0.3222	2.9583	3.6142	3.0803	2.8605	2.7148	1	1	1	1	1	5
LRP8	0.1961	0.2245	0.3629	0.2192	0.325	3.0091	2.7018	2.9812	2.9418	3.0397	1	1	1	1	1	5
CCNO	0.4926	0.3696	0.6743	0.3443	0.3604	3.2707	3.0551	2.958	2.8635	3.1367	1	1	1	1	1	5
FGFR3	0.16	0.4353	0.7728	0.533	0.173	2.7624	3.3573	2.7665	3.6445	3.6772	1	1	1	1	1	5
MLC1	0.2799	0.3498	0.6282	0.304	0.3382	3.1602	2.9158	3.74	2.7134	4.044	1	1	1	1	1	5
GFRA1	0.2289	0.4669	0.8906	0.4721	0.524	2.89	3.0769	2.9972	2.8943	3.6869	1	1	1	1	1	5
SCN3A	0.1321	0.4387	0.7559	0.4054	0.1466	2.6818	3.6221	4.0916	3.1639	3.8536	1	1	1	1	1	5
PTGES	0.3532	0.2167	0.45	0.2643	0.1728	2.7008	2.9901	3.4522	3.2743	2.8927	1	1	1	1	1	5
GREB1	0.4598	0.471	0.7274	0.44	0.1325	3.7944	2.8952	3.4342	3.1079	2.6761	1	1	1	1	1	5
COL11A1	0.4578	0.5784	0.8992	0.4897	0.559	3.0709	3.1731	3.1453	2.9398	3.3938	1	1	1	1	1	5
TESC	0.2157	0.384	0.6164	0.3406	0.2702	2.8654	3.446	3.0766	2.9761	3.4512	1	1	1	1	1	5
S100G	0.2205	0.4625	0.8183	0.4039	0.2467	2.7179	4.0617	4.0125	2.9068	3.8572	1	1	1	1	1	5
GPX3	0.1213	0.3112	0.4721	0.3151	0.1251	2.8011	2.8059	2.7314	2.9339	2.6652	1	1	1	1	1	5
ADAM8	0.2564	0.2978	0.3862	0.3077	0.2783	2.9061	2.7381	2.8323	3.0326	3.0027	1	1	1	1	1	5
FOSB	0.1472	0.6777	0.9326	0.693	0.2493	2.927	3.3783	3.9114	3.0279	3.2279	1	1	1	1	1	5
SGCE	0.25	0.2863	0.4714	0.2379	0.2705	2.6535	2.8968	2.7926	2.7856	2.9266	1	1	1	1	1	5
AMH	0.1591	0.3083	0.5095	0.3989	0.1483	2.9322	4.2387	3.5248	4.7295	2.9418	1	1	1	1	1	5
PPP1R3C	0.2238	0.3496	0.6063	0.3655	0.413	2.7564	2.6797	3.0672	2.9696	2.7888	1	1	1	1	1	5
ELOVL2	0.2836	0.4496	0.7405	0.4458	0.1877	3.1792	3.2927	2.8543	3.5649	2.8265	1	1	1	1	1	5
S100A14	0.3737	0.3375	0.6058	0.3226	0.4322	3.117	2.8118	2.9913	2.7946	2.7297	1	1	1	1	1	5
CA12	0.3687	0.4227	0.8309	0.3789	0.4012	3.4261	3.8117	4.3658	4.2144	3.3855	1	1	1	1	1	5
ARMCX2	0.2382	0.2418	0.4441	0.2592	0.2115	3.1245	3.1118	3.3235	3.3225	2.6766	1	1	1	1	1	5
EPHA4	0.2243	0.4174	0.6379	0.4647	0.1854	2.7162	3.896	2.8952	3.455	2.9149	1	1	1	1	1	5
CITED1	0.4688	0.5209	0.8296	0.6021	0.4616	3.175	4.2873	3.6438	4.131	3.2884	1	1	1	1	1	5
NME1	0.2482	0.2324	0.3411	0.2299	0.1901	2.9648	2.8397	2.7083	3.0627	2.8761	1	1	1	1	1	5
PHGDH	0.3204	0.245	0.4265	0.2658	0.3138	2.939	2.8742	2.8602	2.7547	3.0878	1	1	1	1	1	5
MT2A	0.1667	0.2202	0.3266	0.2039	0.2957	2.8554	2.6623	2.6941	2.7875	2.681	1	1	1	1	1	5
S100A9	0.5138	0.5757	0.9826	0.5825	0.576	3.9331	3.972	4.0411	3.4077	3.9578	1	1	1	1	1	5
ANPEP	0.3846	0.4213	0.6368	0.3924	0.1734	3.1969	2.9984	2.7338	2.7861	2.8118	1	1	1	1	1	5
HOXB2	0.3605	0.3646	0.5349	0.3015	0.4558	3.1741	2.7467	2.8575	2.6847	3.0408	1	1	1	1	1	5
PEG10	0.3147	0.6327	1.0287	0.6296	0.3806	2.8996	3.2392	3.0001	3.7055	3.1485	1	1	1	1	1	5
ATP6V1C1	0.1624	0.1952	0.3151	0.1937	0.2312	2.6512	3.0105	2.6678	3.0928	2.7867	1	1	1	1	1	5
MARCO	0.2194	0.3742	0.8254	0.3582	0.3706	3.8808	4.0392	4.3202	5.8503	3.8097	1	1	1	1	1	5
ZIC1	0.3943	0.5782	1.1764	0.6345	0.1175	4.2234	4.3278	4.7135	4.6907	2.8592	1	1	1	1	1	5
TRIM29	0.2684	0.4381	0.6887	0.3886	0.2648	2.8368	2.9162	2.6565	2.9327	3.0026	1	1	1	1	1	5
QDPR	0.2991	0.3274	0.5029	0.3491	0.3073	2.9433	2.7993	2.6556	2.7179	2.8246	1	1	1	1	1	5
MFAP2	0.2746	0.3227	0.4518	0.3136	0.2425	2.6541	2.9119	2.7062	2.7991	2.8418	1	1	1	1	1	5
ABCC3	0.1642	0.4319	0.5809	0.4883	0.326	4.78	3.1668	2.6788	2.7821	3.3066	1	1	1	1	1	5
OCA2	0.1557	0.3382	0.4862	0.2986	0.3769	3.0282	2.932	2.6721	2.7714	2.7679	1	1	1	1	1	5
ARHGAP29	0.2363	0.213	0.3926	0.2034	0.2645	2.8633	2.7957	2.7808	2.6851	3.0504	1	1	1	1	1	5
SPOCK2	0.3014	0.1747	0.3317	0.2173	0.2246	2.7897	2.6595	2.9567	2.7687	2.7179	1	1	1	1	1	5
POSTN	0.3544	0.3004	0.467	0.2706	0.4074	2.769	3.5371	2.8093	3.3969	2.8372	1	1	1	1	1	5
IRAK3	0.1366	0.3649	0.6256	0.4409	0.2049	2.7308	3.4885	3.5501	2.9616	3.0504	1	1	1	1	1	5
JMJD2B	0.1892	0.2613	0.4429	0.247	0.2373	2.8465	2.9088	3.1767	2.9352	2.8206	1	1	1	1	1	5
LILRA4	0.1805	0.3738	0.5093	0.341	0.1326	3.0396	3.1343	3.0568	2.6736	3.5308	1	1	1	1	1	5
SLC39A6	0.4241	0.3936	0.6436	0.3859	0.4724	3.0508	3.4061	3.1544	2.9184	3.3364	1	1	1	1	1	5
MXRA5	0.258	0.3175	0.4763	0.223	0.2762	2.7607	2.9085	2.7403	3.1545	2.6787	1	1	1	1	1	5
RIBC2	0.1663	0.4908	0.7025	0.4387	0.223	2.6781	3.5585	3.3147	3.698	2.9761	1	1	1	1	1	5
LYPD3	0.1955	0.3692	0.6434	0.3552	0.2272	2.6938	2.6989	3.8603	2.8085	2.895	1	1	1	1	1	5
SIT1	0.147	0.3093	0.5754	0.3396	0.2716	2.8797	3.5352	3.6656	4.1375	2.8316	1	1	1	1	1	5
MTERFD1	0.1676	0.2079	0.3029	0.217	0.2017	2.854	2.7044	2.7277	2.6532	2.984	1	1	1	1	1	5
C3orf18	0.1671	0.302	0.4372	0.2529	0.241	2.8316	3.8201	2.8193	3.5147	2.9759	1	1	1	1	1	5
RAPGEFL1	0.2	0.3901	0.6347	0.4266	0.2167	2.9314	3.0528	5.1365	5.0908	3.2562	1	1	1	1	1	5
CCDC44	0.1785	0.1847	0.2497	0.1519	0.1321	3.2249	4.4333	2.9232	3.5828	2.6716	1	1	1	1	1	5
VGLL1	0.4206	0.4907	1.0325	0.5389	0.2774	6.5705	3.9621	4.1385	4.6382	4.5509	1	1	1	1	1	5
EVL	0.2366	0.2932	0.468	0.3243	0.2168	2.984	2.8347	3.0339	3.1836	2.9689	1	1	1	1	1	5
GINS2	0.2266	0.4762	0.4347	0.5004	0.2451	2.8235	2.6731	2.6789	2.8582	2.9618	1	1	1	1	1	5
TPPP3	0.2576	0.4704	0.677	0.3526	0.1997	2.9276	3.8455	2.9947	2.9984	2.86	1	1	1	1	1	5
MAGOHB	0.1796	0.3777	0.5195	0.3389	0.2121	2.846	3.3237	3.1957	3.0391	2.9374	1	1	1	1	1	5
THNSL2	0.2555	0.2372	0.3328	0.1691	0.2457	3.1159	3.8834	2.9781	2.6489	2.7028	1	1	1	1	1	5
LAPTM4B	0.28	0.2861	0.4053	0.2758	0.3088	3.018	2.8151	2.9411	2.8785	2.76	1	1	1	1	1	5
CRTAM	0.1593	0.354	0.6196	0.4434	0.1496	3.1628	3.0096	4.1975	3.6237	2.7997	1	1	1	1	1	5
RPRM	0.2502	0.4026	0.6673	0.3905	0.3379	3.4064	4.0421	3.4602	4.1111	3.1265	1	1	1	1	1	5
DNAJC12	0.3049	0.4409	0.9165	0.4353	0.5698	2.8579	2.957	3.0299	2.8833	3.3936	1	1	1	1	1	5
MOSC1	0.1907	0.3065	0.5833	0.3519	0.2941	2.7715	3.8616	3.4562	3.9422	2.7036	1	1	1	1	1	5
NCALD	0.1644	0.2398	0.4178	0.2126	0.2354	3.0308	2.9022	3.075	3.018	2.9424	1	1	1	1	1	5
GTPBP4	0.151	0.1854	0.2508	0.1673	0.168	2.9333	2.8161	2.8292	2.9219	3.1998	1	1	1	1	1	5
SPP1	0.4447	0.4672	0.6394	0.3814	0.5155	2.8309	3.2461	2.8488	3.0786	2.8343	1	1	1	1	1	5
SCD	0.2992	0.347	0.4818	0.3697	0.2858	2.7478	2.7945	2.7978	2.9664	2.8536	1	1	1	1	1	5
HMGCS2	0.5288	0.6752	1.14	0.7132	0.1834	3.2167	3.3049	3.3371	3.2356	4.6355	1	1	1	1	1	5
HIST1H1D	0.2635	0.2883	0.4459	0.2889	0.2292	2.6914	3.3768	3.2964	3.5214	2.7596	1	1	1	1	1	5
BFSP1	0.1648	0.3936	0.4543	0.3496	0.1814	2.6961	3.3572	3.739	3.374	2.6577	1	1	1	1	1	5
HRK	0.2701	0.3985	0.6346	0.4934	0.32	3.8444	2.7034	3.1066	3.5617	3.8872	1	1	1	1	1	5
PROM1	0.5275	0.5386	0.9864	0.5655	0.4823	3.3857	3.4098	3.387	3.347	3.5352	1	1	1	1	1	5
CDK6	0.2034	0.3626	0.5903	0.3087	0.2028	3.3358	3.1039	3.4679	2.7499	3.1308	1	1	1	1	1	5
SPON1	0.2661	0.3134	0.4656	0.2789	0.3011	2.7028	2.8332	2.8578	2.8144	2.9825	1	1	1	1	1	5
PSMC5	0.165	0.1881	0.2482	0.1346	0.1606	2.8649	3.563	3.2597	3.1052	2.8593	1	1	1	1	1	5
MED24	0.2053	0.2166	0.4154	0.2705	0.1929	4.748	3.0235	4.0953	5.2436	4.6376	1	1	1	1	1	5
MAPT	0.138	0.3612	0.65	0.4841	0.1194	2.7246	3.5499	3.9315	3.8346	3.378	1	1	1	1	1	5
SLCO1B3	0.1808	0.3307	0.5735	0.3033	0.1353	3.2548	2.7201	2.9681	3.2546	2.8278	1	1	1	1	1	5
BAIAP3	0.2436	0.3353	0.529	0.3515	0.2059	3.1701	3.2013	3.4617	3.0967	3.2965	1	1	1	1	1	5
RAB5C	0.1315	0.2253	0.2547	0.1959	0.1153	2.8003	2.7851	2.8452	3.0221	2.7996	1	1	1	1	1	5
SERPINA5	0.3123	0.6521	1.0213	0.6407	0.4378	2.794	4.8095	4.0291	4.0325	3.1055	1	1	1	1	1	5
HOXB13	0.2244	0.2576	0.4369	0.2216	0.2247	3.4955	2.805	4.0291	2.7778	2.9057	1	1	1	1	1	5
FEN1	0.184	0.2075	0.2704	0.1635	0.157	2.7919	3.202	2.6855	2.8528	3.0009	1	1	1	1	1	5
PLCB1	0.2374	0.2484	0.5235	0.2534	0.2172	2.742	2.9118	3.115	3.1782	3.0945	1	1	1	1	1	5
DKK3	0.2506	0.2875	0.4384	0.2542	0.2248	2.7032	2.8406	2.7167	2.7508	2.6794	1	1	1	1	1	5
MYOC	0.2434	0.3284	0.5126	0.2739	0.1975	2.7356	3.711	3.6711	3.3903	4.4004	1	1	1	1	1	5
AGR2	0.4982	0.6855	1.347	0.5914	0.6217	3.0249	4.4399	4.3035	4.2664	3.3129	1	1	1	1	1	5
CLCA2	0.3849	0.4595	0.7542	0.4732	0.3979	3.014	4.203	4.1622	4.5655	4.5067	1	1	1	1	1	5
FOXA1	0.5573	0.3758	0.7978	0.3238	0.7312	7.4581	6.7771	5.0963	5.8956	5.3609	1	1	1	1	1	5
BMPR1B	0.2798	0.5952	1.0297	0.5873	0.2447	3.9394	3.5515	3.8918	3.4194	3.3304	1	1	1	1	1	5
SEMA3B	0.193	0.5105	0.6577	0.5031	0.3372	2.9157	3.5232	2.9988	3.6536	2.7574	1	1	1	1	1	5
CA8	0.2313	0.3849	0.683	0.3739	0.2991	2.7752	2.8086	3.3995	2.844	2.6615	1	1	1	1	1	5
CILP	0.3599	0.4224	0.6882	0.3833	0.3482	2.8752	3.1564	3.1288	3.2882	3.1223	1	1	1	1	1	5
IL6ST	0.1772	0.3284	0.5947	0.2904	0.321	3.0442	2.7081	3.1437	2.7065	3.1841	1	1	1	1	1	5
ID4	0.3759	0.4216	0.6687	0.3884	0.4212	2.7013	2.9335	2.7969	2.9769	3.2286	1	1	1	1	1	5
GLRX	0.2255	0.2528	0.4179	0.2734	0.2406	2.7774	2.964	2.9448	2.8131	2.8688	1	1	1	1	1	5
TSPAN8	0.3695	0.4105	0.8135	0.3323	0.3767	2.8022	3.9312	3.5828	3.5324	3.3674	1	1	1	1	1	5
SCGB2A2	0.7577	0.8846	1.5254	0.7765	0.8334	4.1998	3.3342	3.0659	3.4554	3.9613	1	1	1	1	1	5
RACGAP1	0.2218	0.2476	0.3169	0.2456	0.2335	2.7195	2.7957	2.7582	3.0574	3.0354	1	1	1	1	1	5
UCK2	0.1865	0.2103	0.2755	0.1814	0.1843	2.7205	2.8996	2.7637	3.5697	2.6884	1	1	1	1	1	5
DUOX1	0.1248	0.3461	0.6295	0.4098	0.183	2.7074	2.6991	3.0294	2.8989	2.8663	1	1	1	1	1	5
KYNU	0.3575	0.2987	0.62	0.2885	0.3751	3.2674	4.3907	3.5219	3.1216	3.2345	1	1	1	1	1	5
MMP1	0.3946	0.8118	1.1348	0.9066	0.5642	3.3103	2.6485	2.6851	2.8149	3.6568	1	1	1	1	1	5
NDP	0.3641	0.3323	0.7355	0.3705	0.2821	3.2079	3.3932	3.0818	3.8257	3.5094	1	1	1	1	1	5
CYBB	0.2206	0.2007	0.3415	0.1638	0.247	2.6814	3.3616	3.0773	3.2602	2.7609	1	1	1	1	1	5
PTPN13	0.2324	0.2281	0.3789	0.2467	0.2947	2.7475	2.8405	2.7543	2.7078	2.7698	1	1	1	1	1	5
DIO1	0.2552	0.4556	0.9207	0.4689	0.2787	3.4672	3.0639	2.6715	3.4777	3.8614	1	1	1	1	1	5
GSTM3	0.3049	0.3928	0.6669	0.3858	0.4305	2.8379	3.0883	3.2119	3.0585	2.8478	1	1	1	1	1	5
SERPINA3	0.4764	0.4997	0.9227	0.4599	0.4793	2.8859	3.035	3.3323	3.3537	3.2571	1	1	1	1	1	5
STAT1	0.268	0.2262	0.3624	0.2534	0.294	2.9862	3.1845	3.2899	3.2422	2.8389	1	1	1	1	1	5
FBN1	0.2445	0.348	0.5497	0.3207	0.3215	2.7096	2.9263	2.7448	2.7485	2.7527	1	1	1	1	1	5
WISP3	0.1751	0.3256	0.7896	0.3317	0.2082	2.6738	3.0686	3.1298	3.4056	2.9032	1	1	1	1	1	5
TGFB3	0.2605	0.2105	0.3317	0.21	0.2975	2.993	2.918	2.8949	2.7865	3.1521	1	1	1	1	1	5
PLSCR4	0.2191	0.2618	0.3936	0.1954	0.2477	2.6971	3.0517	2.794	2.7158	2.9808	1	1	1	1	1	5
MGP	0.4185	0.372	0.5879	0.3133	0.3597	2.7616	3.4438	3.5539	3.2941	2.9004	1	1	1	1	1	5
S100P	0.5583	0.7276	1.2876	0.7676	0.5778	3.2628	3.0969	3.1777	3.2317	3.4542	1	1	1	1	1	5
PGR	0.3468	0.6603	1.0908	0.7033	0.3152	2.7216	4.4132	3.8681	4.3292	3.033	1	1	1	1	1	5
HSBP1	0.1627	0.1512	0.2517	0.1773	0.1827	2.7106	2.7226	2.7156	3.0016	2.7869	1	1	1	1	1	5
PTN	0.1939	0.2821	0.5348	0.286	0.4006	2.6567	3.4953	3.0448	3.5049	3.1886	1	1	1	1	1	5
TNNT1	0.4978	0.6504	1.0717	0.5742	0.381	3.4013	4.0096	3.8266	4.3662	3.167	1	1	1	1	1	5
IGF1	0.1521	0.3462	0.5221	0.3159	0.3442	2.7507	3.0447	2.6809	2.7636	3.2008	1	1	1	1	1	5
SQLE	0.2437	0.2647	0.396	0.2453	0.3285	2.8863	3.1356	2.8519	2.7617	2.783	1	1	1	1	1	5
UGT8	0.23	0.4231	0.7746	0.406	0.2873	4.0162	3.5899	3.0832	3.9317	4.9145	1	1	1	1	1	5
SLC9A2	0.2175	0.3949	0.5634	0.4326	0.1722	2.8858	3.8268	4.1683	4.7656	3.4547	1	1	1	1	1	5
LTF	0.5586	0.9464	1.287	0.8159	0.4723	2.9753	3.7158	3.037	3.5643	3.6797	1	1	1	1	1	5
PSMB9	0.302	0.2602	0.445	0.2832	0.254	2.7754	3.0489	2.8822	3.0257	3.0499	1	1	1	1	1	5
USP10	0.1449	0.1688	0.275	0.174	0.1506	2.9664	3.0005	2.8785	2.7095	2.8534	1	1	1	1	1	5
TM4SF1	0.3769	0.3588	0.5298	0.3003	0.3478	2.7228	2.8164	2.8622	2.7124	2.9682	1	1	1	1	1	5
CHEK1	0.1751	0.2423	0.3756	0.2339	0.2807	2.6513	2.8115	2.7026	3.2014	2.8987	1	1	1	1	1	5
SERPINA1	0.3656	0.4768	0.6265	0.4708	0.2318	3.532	2.9197	2.8828	3.0455	4.1223	1	1	1	1	1	5
ANXA3	0.3449	0.3335	0.5312	0.2916	0.4403	2.8314	2.8945	2.9453	2.6601	2.8542	1	1	1	1	1	5
CDH7	0.2085	0.3457	0.484	0.3525	0.2366	5.1684	4.5157	4.4698	3.8523	2.7469	1	1	1	1	1	5
ABAT	0.2067	0.3621	0.6523	0.3514	0.2614	2.9057	2.8896	2.9982	3.3444	3.2293	1	1	1	1	1	5
CXCL11	0.3383	0.4479	0.7616	0.4417	0.4292	2.7917	2.8904	2.9075	3.1742	3.2291	1	1	1	1	1	5
AURKA	0.2477	0.272	0.4359	0.2932	0.2001	2.7177	2.9718	2.9537	3.0724	2.698	1	1	1	1	1	5
DUSP2	0.2253	0.385	0.6063	0.3405	0.1364	2.9077	3.0364	3.6624	3.4643	3.007	1	1	1	1	1	5
NAT1	0.4866	0.578	0.9437	0.5925	0.5364	3.4429	3.6817	3.8862	3.6289	4.2629	1	1	1	1	1	5
HBB	0.4092	0.3363	0.6831	0.2423	0.4294	2.8514	2.8515	2.865	2.7756	2.9181	1	1	1	1	1	5
SERPINI1	0.3177	0.2941	0.5104	0.3252	0.2948	2.8416	3.4431	2.8706	3.3873	2.8086	1	1	1	1	1	5
LZTFL1	0.2036	0.2083	0.3669	0.1967	0.1464	2.8358	3.1915	2.8697	2.9773	2.8195	1	1	1	1	1	5
CFB	0.4162	0.4036	0.7352	0.3775	0.4524	3.0022	3.1618	3.0834	3.0119	3.2245	1	1	1	1	1	5
ALDH2	0.2395	0.1882	0.3512	0.2234	0.2936	2.867	2.6501	3.1428	2.8237	2.9149	1	1	1	1	1	5
MMP11	0.3602	0.4048	0.5135	0.3504	0.4131	2.8319	3.1149	2.9519	3.1217	3.4417	1	1	1	1	1	5
SV2B	0.1689	0.3334	0.5621	0.3857	0.2128	3.5108	3.2238	3.3839	3.106	3.3725	1	1	1	1	1	5
AHSG	0.2099	0.313	0.4276	0.2672	0.2141	2.6586	3.3881	3.4264	3.5854	3.6553	1	1	1	1	1	5
COX6C	0.4085	0.2413	0.3363	0.2136	0.4271	3.2738	3.2674	3.0376	3.2445	4.1397	1	1	1	1	1	5
GRIA2	0.3767	0.9995	1.4289	1.0017	0.3819	4.8288	5.8424	5.3482	5.9984	4.411	1	1	1	1	1	5
ARMCX1	0.199	0.2583	0.3877	0.2331	0.2781	2.674	3.0638	2.7649	3.086	2.7227	1	1	1	1	1	5
SLAMF7	0.2352	0.385	0.6685	0.3366	0.2323	2.9308	2.9233	2.9471	3.1778	3.2847	1	1	1	1	1	5
MAGED2	0.2392	0.2848	0.4723	0.2831	0.2989	2.6787	2.9654	2.7606	2.6705	3.0455	1	1	1	1	1	5
DARC	0.3229	0.7117	0.7836	0.5833	0.246	2.7103	4.4002	3.9042	3.3153	3.8531	1	1	1	1	1	5
MYB	0.3822	0.3863	0.7414	0.3646	0.4672	3.4205	2.9742	3.5678	3.1743	3.1759	1	1	1	1	1	5
CCL19	0.3239	0.4282	0.77	0.4491	0.4325	2.8902	2.7677	2.9606	2.7739	3.1363	1	1	1	1	1	5
TGM1	0.1863	0.2709	0.5299	0.2849	0.2331	3.7707	3.1246	3.1825	3.276	2.7433	1	1	1	1	1	5
STARD3	0.298	0.2702	0.4175	0.3313	0.2651	2.6511	4.9526	4.3292	5.8743	4.5773	1	1	1	1	1	5
OLFM1	0.3044	0.2583	0.5191	0.2599	0.3144	2.8921	2.8611	3.0581	3.4423	2.9254	1	1	1	1	1	5
SLC1A1	0.3032	0.4666	0.8072	0.4859	0.4256	3.6218	3.2951	2.9776	3.2847	3.1953	1	1	1	1	1	5
PPP1R1A	0.2101	0.663	0.9491	0.7025	0.409	2.7628	3.5154	3.989	3.8633	3.2035	1	1	1	1	1	5
CSTB	0.1593	0.1979	0.2788	0.1545	0.2265	2.8489	2.846	2.7226	2.7523	3.0185	1	1	1	1	1	5
THBS2	0.3213	0.322	0.5165	0.2753	0.3649	2.8391	2.9281	2.7076	2.8753	2.8124	1	1	1	1	1	5
MYOM2	0.1858	0.4077	0.6626	0.3495	0.2707	2.8611	3.0538	2.7848	3.2736	2.7622	1	1	1	1	1	5
FBLN1	0.225	0.3072	0.5168	0.3078	0.3224	3.1669	2.8933	2.7394	3.0445	3.0541	1	1	1	1	1	5
PIP	0.5748	0.7789	1.3383	0.7197	0.6952	3.0121	3.4016	3.4301	3.6472	3.4036	1	1	1	1	1	5
CHPT1	0.285	0.2334	0.437	0.2133	0.2449	2.6757	3.0294	2.7544	2.6623	2.6793	1	1	1	1	1	5
C20orf103	0.1426	0.4164	0.6242	0.4242	0.326	2.8412	3.2194	2.6773	2.9561	3.0936	1	1	1	1	1	5
TGFBR3	0.2208	0.3626	0.5803	0.3502	0.3081	2.779	3.1529	3.1294	2.8439	3.0223	1	1	1	1	1	5
MMP12	0.2979	0.3961	0.7775	0.3217	0.3546	2.706	5.0635	3.6463	4.9811	3.5023	1	1	1	1	1	5
GSTT1	0.4476	0.5362	0.9047	0.5731	0.2976	4.4405	5.3428	6.1664	5.7274	3.699	1	1	1	1	1	5
CEACAM5	0.2536	0.4306	0.7645	0.4259	0.2459	3.9063	4.4197	4.3075	4.864	3.5851	1	1	1	1	1	5
DIO3	0.3457	0.2662	0.4097	0.2719	0.1509	3.3948	3.3524	2.9341	3.0667	2.8594	1	1	1	1	1	5
FAM129A	0.2141	0.2899	0.4322	0.2872	0.305	2.7773	2.855	2.6897	2.7994	2.6952	1	1	1	1	1	5
EXOSC4	0.1244	0.1864	0.2379	0.1753	0.1769	3.1264	2.9681	2.8007	2.8697	3.2413	1	1	1	1	1	5
TNNI3	0.2714	0.3054	0.5656	0.2763	0.2752	3.927	3.6166	3.2681	2.7391	3.1445	1	1	1	1	1	5
CEACAM6	0.2998	0.5809	0.9308	0.5569	0.7954	2.7401	3.4755	3.4429	3.4667	3.6708	1	1	1	1	1	5
HSF1	0.1732	0.1977	0.4006	0.1855	0.1815	2.7722	2.8989	2.9737	2.7632	3.1091	1	1	1	1	1	5
KRT16	0.2012	0.5718	1.1753	0.5737	0.2879	4.9732	2.7988	2.9208	4.4766	4.4182	1	1	1	1	1	5
CENTB1	0.1393	0.3499	0.5106	0.4145	0.1236	2.8092	3.8226	2.8548	3.3936	2.7086	1	1	1	1	1	5
PDZK1	0.5563	0.5976	1.094	0.5786	0.6258	3.695	3.1004	2.7898	3.1457	3.4462	1	1	1	1	1	5
TTK	0.197	0.3169	0.5057	0.3387	0.29	2.8214	2.6916	2.7467	2.9967	3.0973	1	1	1	1	1	5
DHRS2	0.5865	0.7084	1.16	0.6608	0.4618	3.6247	4.3246	3.7777	4.1733	3.8699	1	1	1	1	1	5
COL19A1	0.1368	0.3127	0.5067	0.2707	0.1439	2.8778	3.4093	3.46	3.0043	3.7756	1	1	1	1	1	5
EIF4EBP1	0.1918	0.3194	0.397	0.3121	0.2117	3.2935	3.0786	2.8704	2.9471	2.9163	1	1	1	1	1	5
FADD	0.1923	0.2402	0.3225	0.2032	0.2016	4.0231	4.8336	2.9962	3.731	4.15	1	1	1	1	1	5
CXCL9	0.5056	0.4548	0.8722	0.5098	0.4864	3.2524	3.6171	3.1808	3.9171	3.2575	1	1	1	1	1	5
MYH11	0.1301	0.6334	0.7672	0.5607	0.3638	3.7663	3.416	2.774	3.025	3.1842	1	1	1	1	1	5
SLIT2	0.1497	0.2266	0.3721	0.1871	0.2511	2.7389	2.9905	2.648	2.6657	2.8132	1	1	1	1	1	5
MPDZ	0.1849	0.1548	0.2993	0.1614	0.1472	2.722	2.7251	2.7962	2.8884	2.7441	1	1	1	1	1	5
AMHR2	0.1493	0.1561	0.2607	0.1455	0.1308	2.7898	2.6854	2.7146	2.6531	2.7355	1	1	1	1	1	5
PLAUR	0.1726	0.1876	0.2725	0.1843	0.1476	2.7649	2.7587	2.8175	2.9124	2.8064	1	1	1	1	1	5
POU3F2	0.2316	0.3653	0.4851	0.3233	0.3622	3.7327	3.6507	3.8401	3.6817	3.8244	1	1	1	1	1	5
MRPL12	0.1679	0.2268	0.284	0.2068	0.1851	2.7489	2.7931	2.7815	2.9036	2.9529	1	1	1	1	1	5
MIA	0.4915	0.719	0.9223	0.699	0.5699	3.1434	2.8172	2.7167	2.9686	3.3546	1	1	1	1	1	5
CLNS1A	0.2066	0.208	0.243	0.1967	0.2064	3.7629	3.4724	2.7499	3.2132	4.0913	1	1	1	1	1	5
NAE1	0.1502	0.1458	0.2715	0.1565	0.1597	2.6646	2.7695	2.772	2.8617	2.8674	1	1	1	1	1	5
NLRP2	0.4331	0.4895	0.9744	0.4684	0.3812	3.5934	3.1973	4.3884	3.2826	3.6476	1	1	1	1	1	5
CHAD	0.4754	0.7177	1.1258	0.7567	0.1599	3.0833	4.1215	5.2004	4.8617	3.3066	1	1	1	1	1	5
FER1L3	0.1861	0.1932	0.28	0.1624	0.184	2.6691	2.6702	2.7396	2.8491	2.7682	1	1	1	1	1	5
FN1	0.3129	0.2068	0.3637	0.1494	0.4328	2.7861	3.7747	3.5474	2.6857	2.7848	1	1	1	1	1	5
OAS2	0.1702	0.2516	0.4768	0.235	0.151	3.9554	3.1295	2.924	3.3233	3.2652	1	1	1	1	1	5
VSX1	0.1279	0.2458	0.3134	0.2073	0.2353	3.2259	2.7837	2.9262	3.3795	4.1067	1	1	1	1	1	5
SH3BGRL	0.2773	0.2534	0.3905	0.2208	0.3413	2.7731	2.7349	2.7455	2.7638	2.842	1	1	1	1	1	5
PSMD3	0.2992	0.3252	0.4793	0.3213	0.2835	5.3528	3.0747	4.5386	5.3619	4.5799	1	1	1	1	1	5
MMP17	0.1482	0.3261	0.4935	0.3498	0.1891	3.3781	3.6783	3.6687	3.4928	3.0632	1	1	1	1	1	5
PYCARD	0.2475	0.3139	0.4767	0.3102	0.2615	2.6532	2.9029	2.781	2.8595	2.8095	1	1	1	1	1	5
TCAP	0.1862	0.3405	0.4151	0.3575	0.2912	4.5585	3.2429	2.9978	2.8436	4.5629	1	1	1	1	1	5
KIFC1	0.2125	0.4491	0.5311	0.4046	0.1655	2.7699	3.5237	3.209	3.4115	2.8528	1	1	1	1	1	5
PDZK1IP1	0.4227	0.3976	0.7158	0.4018	0.345	2.8032	2.6852	2.9388	2.7206	4.0915	1	1	1	1	1	5
EGF	0.1726	0.3534	0.6818	0.3056	0.2375	3.1076	2.6634	2.9498	2.7437	3.092	1	1	1	1	1	5
IFI44	0.258	0.2586	0.5594	0.3014	0.3135	2.9399	2.838	2.9364	3.1288	3.0284	1	1	1	1	1	5
FASN	0.1181	0.339	0.5542	0.3104	0.299	3.1912	2.7467	2.9028	2.7397	3.2946	1	1	1	1	1	5
BAMBI	0.437	0.4371	0.6714	0.4296	0.4999	2.8261	3.0099	2.9446	2.6586	2.6951	1	1	1	1	1	5
PTHLH	0.306	0.3684	0.6823	0.3224	0.3197	2.9484	4.3457	4.1979	3.4008	5.1641	1	1	1	1	1	5
TRIB1	0.1639	0.2251	0.3514	0.1982	0.1908	3.2204	2.7432	2.8088	2.8238	2.8571	1	1	1	1	1	5
XBP1	0.3201	0.2504	0.4569	0.2355	0.4595	3.5741	4.5546	3.6023	4.0481	3.6289	1	1	1	1	1	5
MAOB	0.4874	0.6829	1.0357	0.6815	0.3912	2.9312	2.9808	3.0901	3.2437	2.7927	1	1	1	1	1	5
AZGP1	0.4311	0.4931	0.9235	0.407	0.4207	2.8844	2.9949	4.439	3.216	3.0605	1	1	1	1	1	5
MYOD1	0.2855	0.2204	0.3506	0.1769	0.2112	3.14	3.785	3.4016	2.7674	2.9231	1	1	1	1	1	5
RUNX2	0.1481	0.2064	0.4314	0.2094	0.1769	2.6747	2.8145	3.2597	2.801	2.9634	1	1	1	1	1	5
IL1R2	0.1805	0.3856	0.5879	0.4079	0.3089	2.8268	3.411	2.7307	2.965	3.6038	1	1	1	1	1	5
SOD2	0.2403	0.2558	0.5132	0.2882	0.318	3.2373	2.8639	3.0445	3.695	3.1084	1	1	1	1	1	5
COL4A5	0.3415	0.3288	0.6195	0.3808	0.3148	2.9487	2.7458	3.0702	2.9226	2.8636	1	1	1	1	1	5
APOD	0.4391	0.4815	0.7985	0.4503	0.3288	2.9303	2.6995	2.8619	2.7692	3.1453	1	1	1	1	1	5
IFI30	0.2524	0.3346	0.4153	0.3077	0.2749	2.7719	2.8778	2.9162	3.0523	2.8164	1	1	1	1	1	5
VAV3	0.3648	0.2967	0.5646	0.3053	0.4149	3.0837	2.9635	3.4929	3.347	3.0579	1	1	1	1	1	5
BDNF	0.2402	0.3658	0.6512	0.3668	0.2723	3.9992	3.1322	3.9015	3.4191	2.6801	1	1	1	1	1	5
CDKN2A	0.3318	0.2593	0.5416	0.2341	0.27	4.1673	2.8845	3.7162	4.7984	3.5051	1	1	1	1	1	5
KCNK5	0.2777	0.2459	0.4236	0.2584	0.1342	3.7939	3.1765	3.3047	3.0002	3.3615	1	1	1	1	1	5
KRT14	0.1936	0.8529	1.129	0.7794	0.2781	2.9634	2.8906	3.0978	2.8419	3.6843	1	1	1	1	1	5
PTPRC	0.2242	0.2756	0.432	0.3296	0.3077	2.7621	2.8626	3.0033	2.7982	2.975	1	1	1	1	1	5
CNGA1	0.2529	0.2465	0.5725	0.2658	0.1687	2.8416	3.6801	3.3184	2.8015	3.2029	1	1	1	1	1	5
CBX8	0.1736	0.3044	0.4847	0.2608	0.1385	2.7045	2.8773	3.3653	3.1739	2.654	1	1	1	1	1	5
DUSP4	0.4059	0.4293	0.6791	0.4804	0.2476	2.7652	2.715	2.9361	3.0405	3.3693	1	1	1	1	1	5
CP	0.4238	0.5114	1.0027	0.5226	0.5495	2.9509	2.8335	2.9664	3.4288	3.8615	1	1	1	1	1	5
BCL11A	0.3419	0.2672	0.5582	0.2463	0.2875	3.6551	3.954	3.3745	3.5477	3.0221	1	1	1	1	1	5
DACH1	0.2984	0.4205	0.7141	0.4671	0.4392	2.8955	3.1109	3.2442	3.3179	3.5805	1	1	1	1	1	5
CDH4	0.1218	0.401	0.604	0.3058	0.1244	3.0203	2.7364	2.8418	2.8522	2.8399	1	1	1	1	1	5
NKX2-2	0.3371	0.585	0.8944	0.572	0.2188	3.0267	3.1307	3.308	2.8968	3.093	1	1	1	1	1	5
TNNT2	0.1238	0.2614	0.5124	0.2234	0.1283	3.0853	3.9732	3.8234	2.812	2.8539	1	1	1	1	1	5
FLRT2	0.2895	0.3285	0.411	0.2615	0.2649	2.7583	2.888	3.0231	2.9683	2.8245	1	1	1	1	1	5
SPARC	0.2828	0.2083	0.2989	0.1803	0.3334	2.7661	2.921	2.8357	2.7937	3.0171	1	1	1	1	1	5
KIF11	0.1514	0.2768	0.4851	0.274	0.1903	2.9529	2.7446	3.0224	2.9772	2.7688	1	1	1	1	1	5
BEX1	0.6328	0.4763	0.9953	0.4618	0.5303	3.8563	4.2285	3.6555	5.2212	4.3317	1	1	1	1	1	5
ADAMDEC1	0.3701	0.3655	0.6692	0.4364	0.3799	2.8756	3.049	2.8702	3.4668	3.152	1	1	1	1	1	5
ABCC8	0.1979	0.3919	0.8374	0.517	0.3228	2.7332	4.5067	4.495	4.3738	3.4407	1	1	1	1	1	5
CRYAB	0.3571	0.3007	0.6368	0.3076	0.3484	3.5016	2.6857	2.679	2.7336	3.0525	1	1	1	1	1	5
KCNK1	0.3576	0.4323	0.661	0.419	0.4442	3.3432	3.1909	3.4426	3.7758	3.4989	1	1	1	1	1	5
DMN	0.3694	0.3505	0.6212	0.3834	0.2782	3.0961	3.33	3.0786	3.3839	3.3138	1	1	1	1	1	5
MYBL2	0.1599	0.4193	0.7231	0.4646	0.2285	2.7617	3.2511	3.3676	3.3182	2.7967	1	1	1	1	1	5
PCDH8	0.3401	0.483	0.8194	0.4599	0.2189	3.3668	3.4663	3.4474	3.3755	3.1645	1	1	1	1	1	5
PDCD4	0.2487	0.2881	0.413	0.2707	0.2925	3.0409	3.128	2.7217	3.0791	2.8874	1	1	1	1	1	5
GATA3	0.4356	0.3784	0.7044	0.32	0.4766	4.3661	5.0411	4.0717	4.9433	3.6087	1	1	1	1	1	5
GALNT3	0.2815	0.4138	0.7317	0.3955	0.2127	2.8482	3.1891	3.0083	2.9674	2.6986	1	1	1	1	1	5
BARX1	0.1509	0.3365	0.6227	0.3851	0.194	3.3104	2.8768	3.1247	3.1137	2.6977	1	1	1	1	1	5
RRP1	0.1441	0.2655	0.4157	0.242	0.1272	2.913	2.7362	3.9468	3.4415	3.0769	1	1	1	1	1	5
P2RX2	0.1227	0.1971	0.3684	0.2112	0.1433	3.131	2.932	3.2355	2.7022	2.9133	1	1	1	1	1	5
IGFBP5	0.2948	0.3629	0.6072	0.3272	0.3321	3.1939	2.8875	2.7131	2.8975	2.8396	1	1	1	1	1	5
TFF3	0.5931	0.6233	1.1194	0.5977	0.7322	3.3638	3.1076	3.2875	2.8734	3.5884	1	1	1	1	1	5
CPB1	0.6346	0.6593	1.4636	0.7551	0.4121	5.53	4.0757	3.5179	4.8291	4.4615	1	1	1	1	1	5
ZBTB16	0.3369	0.2998	0.7168	0.3234	0.2267	3.2287	2.8863	2.7409	3.2528	3.6461	1	1	1	1	1	5
PCSK6	0.3378	0.2913	0.5383	0.2728	0.2085	2.6959	2.7504	2.8141	2.7413	2.8525	1	1	1	1	1	5
CKS2	0.2339	0.3047	0.3828	0.3086	0.272	2.9592	2.9729	2.6844	2.8776	2.7927	1	1	1	1	1	5
SCGB1D2	0.7618	1.054	1.528	1.0527	0.6018	3.8146	3.3453	3.0757	3.4159	3.8381	1	1	1	1	1	5
MAGEA1	0.4989	0.4893	0.7505	0.426	0.1993	3.7858	3.4997	2.8199	3.1914	2.8259	1	1	1	1	1	5
AR	0.4159	0.2801	0.5891	0.2867	0.5074	4.1617	2.6777	3.3172	3.2882	4.0597	1	1	1	1	1	5
PRAME	0.5356	0.4159	0.8448	0.4007	0.2517	4.3366	3.9142	3.172	5.6674	2.6875	1	1	1	1	1	5
GAMT	0.1614	0.3827	0.636	0.5052	0.2998	2.7462	3.4351	3.3504	4.3673	3.1536	1	1	1	1	1	5
SLC7A10	0.1643	0.3218	0.4347	0.3035	0.2299	2.7881	3.4768	3.5366	3.1623	3.5237	1	1	1	1	1	5
DKK1	0.3953	0.3489	0.8716	0.3772	0.3539	3.2285	3.9754	3.1033	5.046	3.9486	1	1	1	1	1	5
ORM1	0.4659	0.5731	1.0113	0.5681	0.2305	3.977	2.6061	2.91	3.3231	3.3053	1	0	1	1	1	4
CCR1	0.2515	0.1935	0.3532	0.2182	0.154	2.7609	2.7118	2.4843	2.7557	2.7111	1	1	0	1	1	4
RBBP8	0.2501	0.2581	0.4134	0.2385	0.2539	2.8834	2.7931	2.5625	2.7064	2.6661	1	1	0	1	1	4
ACOX2	0.4803	0.474	0.7205	0.4364	0.4323	3.2416	2.7533	2.6841	2.647	3.0619	1	1	1	0	1	4
HIST1H1B	0.2347	0.3342	0.4457	0.3371	0.1595	2.7039	3.4561	3.0093	2.632	2.8169	1	1	1	0	1	4
MGLL	0.2098	0.2162	0.3383	0.1856	0.2632	2.7873	2.6565	2.8733	2.6021	2.6788	1	1	1	0	1	4
MTA1	0.1946	0.1863	0.2852	0.1765	0.1697	2.7902	2.5106	2.6789	2.7207	2.6918	1	0	1	1	1	4
GRB14	0.4206	0.6306	1.1327	0.6715	0.5223	3.5744	2.79	2.5855	2.656	3.4488	1	1	0	1	1	4
GIMAP5	0.1539	0.1504	0.278	0.1667	0.1506	2.7774	2.4989	2.7573	2.8219	2.7616	1	0	1	1	1	4
ICAM1	0.1645	0.1522	0.3137	0.1456	0.1925	3.0056	2.8006	2.7555	2.4437	3.4456	1	1	1	0	1	4
CTDSPL	0.127	0.1849	0.2817	0.1602	0.1839	2.681	2.6706	2.6852	2.4826	2.8427	1	1	1	0	1	4
SH3BGR	0.2278	0.3575	0.5221	0.3147	0.2089	2.662	3.0313	2.1181	3.1541	2.8885	1	1	0	1	1	4
PDE8B	0.3568	0.268	0.4706	0.2268	0.2739	2.8509	2.6658	2.6297	3.04	3.0968	1	1	0	1	1	4
CTSC	0.2693	0.3079	0.4582	0.3077	0.1505	2.9123	2.7747	2.6369	2.7936	2.655	1	1	0	1	1	4
TGFBI	0.2618	0.2872	0.363	0.2549	0.2178	2.8239	2.9536	2.205	2.6922	2.7317	1	1	0	1	1	4
CPSF1	0.1323	0.1731	0.2856	0.1474	0.2018	2.6514	2.2692	2.7255	2.8498	2.6863	1	0	1	1	1	4
KLK5	0.2164	0.3163	0.6204	0.2556	0.3271	4.5197	3.6868	2.4914	2.8146	4.1911	1	1	0	1	1	4
MATN3	0.3369	0.4638	0.6036	0.451	0.3215	2.9136	2.9025	2.9342	2.4712	3.0141	1	1	1	0	1	4
LRBA	0.1947	0.1988	0.3196	0.1874	0.1841	3.0529	3.0141	2.9496	2.5445	2.7488	1	1	1	0	1	4
VEGFA	0.2862	0.2385	0.3797	0.2383	0.1917	2.922	2.5993	2.9309	2.9471	3.0153	1	0	1	1	1	4
FOXD1	0.2774	0.5133	0.7533	0.4628	0.2808	2.8264	2.5531	3.1827	2.904	3.8618	1	0	1	1	1	4
PGK1	0.1687	0.1631	0.2506	0.1862	0.1742	2.8129	2.7851	2.7039	2.5443	2.886	1	1	1	0	1	4
FADS1	0.1595	0.1514	0.2767	0.1524	0.2404	3.6518	2.5998	2.689	2.6547	2.8323	1	0	1	1	1	4
KIF23	0.2147	0.3551	0.5864	0.3896	0.2235	2.7469	2.4716	2.9551	3.2678	2.8416	1	0	1	1	1	4
TRH	0.4394	0.5059	0.7873	0.4861	0.3589	6.8729	2.5122	3.4984	5.4332	6.281	1	0	1	1	1	4
MCCC2	0.254	0.3447	0.4322	0.3156	0.2185	2.7199	3.0138	2.7854	2.4491	2.8364	1	1	1	0	1	4
CD48	0.1983	0.2161	0.4348	0.2639	0.3519	2.6573	2.3107	2.7553	3.065	2.6777	1	0	1	1	1	4
DNASE2B	0.2216	0.3328	0.5985	0.3467	0.2207	2.9533	2.5312	2.7294	3.0809	3.1441	1	0	1	1	1	4
ACACB	0.1989	0.245	0.392	0.2374	0.1198	3.9177	2.6063	2.7788	2.7833	3.7227	1	0	1	1	1	4
COL6A3	0.2886	0.2318	0.4341	0.1985	0.2813	2.8142	3.0456	2.5888	3.0965	2.9081	1	1	0	1	1	4
FOXG1	0.2737	0.236	0.4671	0.2055	0.1972	2.7192	2.6577	3.3428	2.3638	2.8432	1	1	1	0	1	4
ECEL1	0.1419	0.288	0.4306	0.2349	0.1303	3.9056	4.0917	2.836	1.9919	3.0178	1	1	1	0	1	4
SGK3	0.2448	0.3833	0.5796	0.3678	0.2622	2.9103	2.9384	2.4238	2.6953	3.5318	1	1	0	1	1	4
MCM2	0.1636	0.262	0.3784	0.2375	0.1619	2.6819	2.6073	2.669	2.989	2.6996	1	0	1	1	1	4
NEK4	0.135	0.1553	0.2524	0.1554	0.1434	2.7995	2.6459	2.9158	2.7809	2.6573	1	0	1	1	1	4
NUDT1	0.1202	0.4195	0.5141	0.4535	0.1498	2.7957	3.7337	2.643	3.4504	2.6679	1	1	0	1	1	4
LMNB1	0.2582	0.2604	0.3375	0.2556	0.3683	2.7369	2.6865	2.7682	2.4744	2.8897	1	1	1	0	1	4
PMP22	0.2169	0.2539	0.3648	0.2545	0.2524	2.8334	3.2117	2.571	2.8773	2.9598	1	1	0	1	1	4
LRIG1	0.2501	0.2309	0.3888	0.2681	0.2743	2.7512	2.7764	2.5497	2.8137	3.0375	1	1	0	1	1	4
RAD23A	0.1248	0.1502	0.2331	0.1462	0.1307	2.6722	2.7917	2.7608	2.6079	2.8084	1	1	1	0	1	4
RANBP1	0.1278	0.2083	0.2855	0.2004	0.1602	2.839	2.8965	2.8822	2.4007	2.9654	1	1	1	0	1	4
GLDC	0.2226	0.3204	0.7583	0.43	0.2047	4.5289	2.2152	2.7903	3.1425	3.4039	1	0	1	1	1	4
CTPS	0.2181	0.1751	0.3287	0.1684	0.2115	2.9299	2.8089	2.732	2.4302	2.8367	1	1	1	0	1	4
TTYH1	0.4495	0.3751	0.8556	0.4038	0.4243	4.0219	3.0539	5.5765	2.5421	4.6366	1	1	1	0	1	4
SFRP4	0.3237	0.3732	0.5718	0.3553	0.4329	2.8819	2.6451	2.691	2.8489	2.7269	1	0	1	1	1	4
CAPN6	0.1577	0.3928	0.6325	0.4235	0.3319	3.6268	2.6888	2.805	2.4914	4.028	1	1	1	0	1	4
HMGB2	0.246	0.2011	0.3162	0.2073	0.2547	2.7328	2.9218	2.7561	2.4169	2.8732	1	1	1	0	1	4
IFITM1	0.278	0.2447	0.4216	0.2287	0.2408	2.67	2.9897	2.6857	2.5532	2.9399	1	1	1	0	1	4
SLC25A37	0.1631	0.33	0.4163	0.3198	0.2123	3.0696	3.1008	2.7545	2.4118	3.2208	1	1	1	0	1	4
OAS1	0.1703	0.2965	0.477	0.3181	0.2851	3.1344	2.6432	2.8121	3.2834	2.9133	1	0	1	1	1	4
EBP	0.1574	0.2039	0.2325	0.1814	0.1604	2.7598	2.6861	2.7863	2.3671	2.8487	1	1	1	0	1	4
IL6	0.2303	0.2451	0.4348	0.3033	0.2675	3.0535	2.7878	2.1879	2.8029	3.958	1	1	0	1	1	4
ALOX15B	0.2214	0.4171	0.6669	0.3289	0.3331	3.2807	3.1883	2.7301	2.3821	4.2714	1	1	1	0	1	4
SLPI	0.1226	0.4333	0.7656	0.3665	0.4415	3.4706	3.3127	2.491	2.7612	3.0569	1	1	0	1	1	4
PYGL	0.2455	0.2182	0.357	0.2349	0.3099	2.7262	2.6934	2.799	2.4771	2.9813	1	1	1	0	1	4
BCOR	0.1604	0.1677	0.3347	0.1959	0.1628	2.6983	2.6799	3.0028	2.5477	2.735	1	1	1	0	1	4
UBE2L6	0.2195	0.2039	0.3217	0.1953	0.1181	2.7154	3.0232	2.4189	2.8762	2.7201	1	1	0	1	1	4
IL17B	0.2829	0.3073	0.7257	0.2747	0.259	3.029	4.3523	4.4054	2.2159	3.6288	1	1	1	0	1	4
EGFL6	0.2818	0.2455	0.4946	0.253	0.2838	2.8753	2.3774	2.9361	2.8721	2.7842	1	0	1	1	1	4
OLFM4	0.4151	0.6622	0.9662	0.7326	0.2152	3.4331	2.8242	2.3771	2.9479	5.1355	1	1	0	1	1	4
ENY2	0.18	0.1842	0.2962	0.2142	0.1833	3.0077	2.9554	2.4967	2.8583	3.1528	1	1	0	1	1	4
TNF	0.2266	0.3163	0.4735	0.209	0.2083	2.6882	3.2861	2.7649	2.5198	2.9134	1	1	1	0	1	4
GJA1	0.3783	0.385	0.54	0.3528	0.3019	2.7796	2.8581	2.7155	2.5465	2.8266	1	1	1	0	1	4
IER3	0.2765	0.2948	0.4174	0.2553	0.3166	2.767	2.6163	2.651	2.7554	2.8395	1	0	1	1	1	4
ZNF134	0.2167	0.2473	0.2604	0.2452	0.1244	2.6608	3.2695	2.3759	3.5737	2.6664	1	1	0	1	1	4
CNGA3	0.1237	0.2591	0.5921	0.2955	0.1744	2.7204	2.2498	4.1044	3.7038	2.7468	1	0	1	1	1	4
RHOH	0.2304	0.3071	0.5261	0.2963	0.2894	3.3307	2.9831	2.1367	2.6619	3.0837	1	1	0	1	1	4
KRT13	0.3318	0.3643	0.6335	0.3188	0.4027	3.1847	2.5255	3.4209	3.2584	3.7572	1	0	1	1	1	4
TF	0.285	0.3769	0.7618	0.3304	0.1851	2.8024	2.7185	2.2433	2.6953	2.824	1	1	0	1	1	4
CROT	0.2392	0.2735	0.4147	0.2614	0.1836	2.8979	2.4711	2.793	2.7394	2.7583	1	0	1	1	1	4
GUCY1A2	0.1988	0.2811	0.5707	0.2166	0.1303	3.6604	3.0146	3.2836	2.1951	2.7758	1	1	1	0	1	4
FCGBP	0.4371	0.4829	0.7012	0.5002	0.3743	2.9825	2.7611	2.6345	2.8968	2.7862	1	1	0	1	1	4
DLK1	0.2162	0.3556	0.9276	0.4353	0.4275	2.956	2.7511	2.2724	4.4972	4.1088	1	1	0	1	1	4
RAMP3	0.1603	0.2364	0.3749	0.2204	0.1494	4.3372	2.9144	2.0612	2.6742	3.8731	1	1	0	1	1	4
HSD17B1	0.2511	0.4277	0.6934	0.5064	0.319	3.3872	2.8445	2.4581	2.6732	3.5779	1	1	0	1	1	4
SPEF1	0.2886	0.1537	0.2529	0.1481	0.1612	2.942	2.5551	2.6689	2.8523	3.1845	1	0	1	1	1	4
EDNRB	0.1229	0.2225	0.3447	0.1659	0.2192	2.6533	2.1326	2.6713	2.6893	2.7564	1	0	1	1	1	4
RNASE1	0.231	0.2451	0.4734	0.1897	0.2018	3.2149	2.5667	3.0208	2.8535	2.8757	1	0	1	1	1	4
MME	0.1894	0.3477	0.6061	0.3551	0.2465	2.6606	2.3889	2.661	2.7957	3.1189	1	0	1	1	1	4
GLI3	0.3048	0.1685	0.3549	0.1617	0.2918	2.8987	2.8767	2.8116	2.4246	3.0149	1	1	1	0	1	4
ACTG2	0.4869	0.3576	0.7824	0.3504	0.5098	2.7345	2.8255	2.9536	2.6364	2.8433	1	1	1	0	1	4
FKBP4	0.1471	0.2248	0.3511	0.1827	0.1618	2.6533	2.7097	2.726	2.5619	2.7179	1	1	1	0	1	4
MT1G	0.3196	0.1979	0.3594	0.2058	0.3372	3.3394	2.6358	2.7817	2.8478	3.0157	1	0	1	1	1	4
ENO1	0.2015	0.1957	0.2595	0.1647	0.1976	2.7785	2.6955	2.6017	2.7425	2.7862	1	1	0	1	1	4
NPDC1	0.2495	0.2516	0.4464	0.2687	0.3245	3.0376	2.6157	3.1153	2.7661	3.3848	1	0	1	1	1	4
CHMP1A	0.1183	0.1936	0.233	0.1427	0.1208	3.0052	2.7568	2.7776	2.5641	2.7172	1	1	1	0	1	4
LTB	0.3827	0.3393	0.4984	0.4245	0.4242	2.8189	2.8058	2.5539	3.212	2.9231	1	1	0	1	1	4
FZD9	0.2656	0.2424	0.5083	0.2441	0.241	4.4009	3.3735	3.9604	2.4248	6.1135	1	1	1	0	1	4
NDN	0.2005	0.2319	0.2913	0.1921	0.2647	2.8517	2.6632	2.7429	2.2885	2.8662	1	1	1	0	1	4
KRT15	0.4318	0.8091	1.0639	0.7259	0.5049	3.1734	2.6933	2.5537	2.7715	3.3309	1	1	0	1	1	4
AKR7A3	0.4318	0.2409	0.5009	0.2516	0.2172	3.2073	2.8348	2.65	2.5157	2.781	1	1	1	0	1	4
P2RY5	0.143	0.1712	0.3606	0.1858	0.2009	2.698	2.6974	2.8184	2.3458	3.0063	1	1	1	0	1	4
AP2B1	0.1788	0.1766	0.2504	0.1618	0.1657	2.6498	2.5502	2.9091	2.6743	2.6819	1	0	1	1	1	4
BIRC5	0.3667	0.2323	0.4888	0.2181	0.3515	2.9518	2.3381	2.9562	3.2767	2.8391	1	0	1	1	1	4
ANK3	0.1393	0.2413	0.4064	0.2019	0.2975	2.7613	2.6537	2.7364	2.3468	2.8323	1	1	1	0	1	4
CALB2	0.3694	0.2627	0.4706	0.2567	0.4011	3.4765	3.3728	2.6775	2.4709	3.7032	1	1	1	0	1	4
ESPL1	0.2162	0.2116	0.2719	0.1827	0.1413	2.794	2.5563	3.0179	2.8895	2.7795	1	0	1	1	1	4
EGR3	0.2899	0.2941	0.4455	0.3055	0.3536	2.992	2.7121	2.407	3.2759	3.1216	1	1	0	1	1	4
ANP32C	0.1425	0.2675	0.5127	0.2272	0.1386	2.9652	2.8342	2.9726	2.2574	2.8401	1	1	1	0	1	4
FGFBP1	0.3002	0.2832	0.6052	0.311	0.4406	4.045	2.8033	2.684	2.5198	2.8385	1	1	1	0	1	4
IFI27	0.387	0.3923	0.657	0.4167	0.2875	3.3346	3.2425	2.6173	2.8869	2.7487	1	1	0	1	1	4
GEM	0.2173	0.2822	0.4012	0.2649	0.2801	2.71	2.8475	2.8957	2.6458	2.8473	1	1	1	0	1	4
HIST1H2BD	0.2564	0.291	0.4385	0.2882	0.2344	2.8277	2.636	2.9293	2.7614	2.8011	1	0	1	1	1	4
TYMS	0.2181	0.3097	0.4387	0.2948	0.2994	2.7644	2.962	2.8178	2.5246	2.9386	1	1	1	0	1	4
FBP1	0.2945	0.2658	0.5027	0.2688	0.3941	3.3172	2.6512	3.6134	2.29	3.4885	1	1	1	0	1	4
PFKP	0.3181	0.3012	0.4923	0.2676	0.2641	2.7624	2.9847	2.3347	2.8249	3.1424	1	1	0	1	1	4
INSM1	0.3219	0.6262	0.9514	0.6498	0.4099	3.789	2.5827	2.8407	2.806	4.9725	1	0	1	1	1	4
DIO2	0.2304	0.1796	0.37	0.1861	0.2589	2.9091	2.6547	2.6273	2.812	2.751	1	1	0	1	1	4
BCAS1	0.4554	0.3366	0.6848	0.2995	0.2987	2.9646	2.6828	3.718	2.4335	2.986	1	1	1	0	1	4
CALD1	0.2065	0.1858	0.3354	0.1749	0.2303	2.7884	2.802	2.8531	2.4298	2.6628	1	1	1	0	1	4
POU2F2	0.1197	0.2925	0.4338	0.3214	0.1606	2.7116	2.7061	2.8855	2.6313	2.7666	1	1	1	0	1	4
LY6E	0.2284	0.3638	0.4707	0.3318	0.1981	3.1479	2.9312	2.6072	2.8049	2.7038	1	1	0	1	1	4
UBE2C	0.2599	0.2607	0.407	0.2476	0.1877	2.7279	3.1014	2.6422	3.2435	2.6695	1	1	0	1	1	4
MICAL2	0.1227	0.2113	0.3151	0.2063	0.2238	3.2318	2.8552	2.5216	2.6894	2.7521	1	1	0	1	1	4
RIMS2	0.1596	0.301	0.5846	0.2598	0.2609	4.5554	2.6535	3.0175	2.1826	3.2155	1	1	1	0	1	4
SNPH	0.2895	0.4473	0.5694	0.4609	0.1467	2.6711	2.9457	2.691	2.5912	2.6733	1	1	1	0	1	4
SYNCRIP	0.2004	0.1757	0.2825	0.2174	0.178	2.8107	3.0478	2.5345	2.7726	2.7581	1	1	0	1	1	4
FERMT2	0.171	0.2278	0.3407	0.1933	0.1223	2.6882	2.5899	3.0733	2.7226	2.6532	1	0	1	1	1	4
ZNF652	0.2924	0.2826	0.4571	0.2294	0.3184	2.7256	2.9416	2.8962	2.353	2.8621	1	1	1	0	1	4
RRS1	0.1718	0.2239	0.2339	0.2463	0.2268	2.8444	2.7526	2.5816	2.6826	2.6597	1	1	0	1	1	4
SCRIB	0.1831	0.1646	0.2662	0.1456	0.182	2.6996	3.1524	2.4647	3.0887	2.9018	1	1	0	1	1	4
C1RL	0.1337	0.2291	0.3199	0.1876	0.1624	2.7334	2.6106	2.7806	2.8552	2.7964	1	0	1	1	1	4
RHCG	0.176	0.2962	0.5684	0.2955	0.1258	4.2045	2.8756	4.5886	2.0318	4.4891	1	1	1	0	1	4
BANK1	0.1273	0.3973	0.6865	0.4775	0.3139	2.7455	2.7552	2.6564	2.4471	4.4005	1	1	1	0	1	4
ARGLU1	0.17	0.1556	0.3077	0.1585	0.1754	2.7255	3.0342	2.602	2.6693	2.7595	1	1	0	1	1	4
LEPREL1	0.1917	0.359	0.7243	0.3203	0.2436	2.6967	2.5096	3.3327	3.0749	2.8118	1	0	1	1	1	4
LRRC59	0.253	0.183	0.3423	0.1956	0.242	3.5801	2.5891	2.7299	3.462	2.9223	1	0	1	1	1	4
SIRPG	0.2582	0.2325	0.5104	0.2341	0.1668	2.8703	2.1419	2.8312	2.7723	3.2089	1	0	1	1	1	4
GALNT10	0.2219	0.318	0.443	0.2946	0.2179	3.2682	3.5653	2.6704	2.4309	3.0669	1	1	1	0	1	4
GOLSYN	0.289	0.2609	0.565	0.2466	0.4065	2.9566	2.9162	2.9812	2.243	2.964	1	1	1	0	1	4
C12orf11	0.1678	0.2071	0.2929	0.1588	0.2231	2.7177	3.1417	2.2838	2.6732	2.6755	1	1	0	1	1	4
REEP1	0.3122	0.3139	0.6448	0.2574	0.2998	2.893	2.8455	3.3415	2.5283	3.1016	1	1	1	0	1	4
CCNL2	0.1754	0.3742	0.5444	0.1937	0.1639	2.936	4.3646	2.9288	2.4924	2.6747	1	1	1	0	1	4
C10orf38	0.2566	0.2127	0.3994	0.1782	0.1877	3.3128	2.7655	2.938	2.3474	2.9005	1	1	1	0	1	4
GZMB	0.2797	0.3918	0.6623	0.3976	0.2885	3.0246	2.4888	2.9076	3.3656	3.1411	1	0	1	1	1	4
LAD1	0.3729	0.2769	0.4182	0.2575	0.2714	2.7461	2.4957	2.9969	2.9389	3.3365	1	0	1	1	1	4
TCEAL1	0.2606	0.2429	0.3627	0.2208	0.2572	2.7467	3.0825	2.6348	2.7643	2.7125	1	1	0	1	1	4
DPYSL4	0.1748	0.2802	0.4836	0.2834	0.1346	2.8751	2.6864	2.8867	2.0781	3.0519	1	1	1	0	1	4
PROZ	0.209	0.1749	0.5178	0.1751	0.1381	3.3817	2.8327	3.7316	2.3757	3.4365	1	1	1	0	1	4
DUSP6	0.2381	0.2363	0.3838	0.2566	0.3017	2.6845	2.7277	2.647	2.8234	2.9693	1	1	0	1	1	4
SKAP1	0.2142	0.1847	0.3452	0.1773	0.3377	3.0629	3.076	2.2301	2.6831	2.9995	1	1	0	1	1	4
LCN2	0.295	0.4577	0.9365	0.5338	0.3931	4.3462	3.1987	2.4887	2.8059	3.6809	1	1	0	1	1	4
RAGE	0.158	0.1555	0.3887	0.1416	0.1975	2.6883	2.4087	2.9838	2.7135	2.6999	1	0	1	1	1	4
RAD21	0.2151	0.1781	0.2695	0.1767	0.2506	2.6599	2.8534	2.688	2.582	2.8697	1	1	1	0	1	4
CYP2B6	0.2224	0.2911	0.4076	0.2957	0.202	3.4749	3.0854	2.4768	2.9825	3.1062	1	1	0	1	1	4
FADS2	0.4287	0.3376	0.5838	0.3425	0.228	3.3593	2.9718	2.5208	3.0928	2.8626	1	1	0	1	1	4
PLAT	0.3663	0.3353	0.6368	0.3424	0.3756	2.6785	2.5082	2.9213	2.8377	2.8528	1	0	1	1	1	4
SHFM1	0.1489	0.1938	0.2541	0.1893	0.1469	2.6527	2.7103	2.4254	2.8476	2.7072	1	1	0	1	1	4
MAP3K1	0.2312	0.3287	0.5683	0.3693	0.2259	2.7477	2.2183	3.3396	3.4872	3.0237	1	0	1	1	1	4
PIK3R1	0.2042	0.2346	0.3939	0.2026	0.2276	2.7718	2.7633	2.8059	2.6103	2.8436	1	1	1	0	1	4
AMD1	0.2203	0.194	0.3333	0.2063	0.2184	2.6905	3.3584	2.503	3.5465	2.795	1	1	0	1	1	4
ADM	0.3793	0.2571	0.5463	0.2273	0.3457	3.0176	3.0323	2.9371	2.4844	3.0456	1	1	1	0	1	4
RLN2	0.2016	0.257	0.5287	0.2816	0.3383	4.4501	2.6598	2.5972	3.3621	4.7788	1	1	0	1	1	4
DCN	0.3106	0.3198	0.4657	0.2732	0.3427	2.6976	2.8154	2.6067	2.987	3.0922	1	1	0	1	1	4
TPSG1	0.4152	0.3565	0.5492	0.2389	0.1966	3.2981	2.7332	3.2592	2.4789	3.0389	1	1	1	0	1	4
TRIP6	0.1968	0.2139	0.3667	0.2078	0.1783	2.9207	2.7703	3.1871	2.5287	2.6963	1	1	1	0	1	4
CCL11	0.2777	0.2675	0.5379	0.2056	0.2064	2.6701	4.171	3.2066	2.4487	2.9916	1	1	1	0	1	4
CLDN1	0.1853	0.4162	0.6008	0.3562	0.3756	4.4335	2.9044	2.5788	3.1383	3.5116	1	1	0	1	1	4
QPRT	0.2424	0.4751	0.7107	0.5007	0.2537	3.101	3.0907	2.647	2.9569	3.0311	1	1	0	1	1	4
ISG20	0.2694	0.2552	0.3881	0.2624	0.2755	2.7485	2.7444	2.3441	2.9333	2.7144	1	1	0	1	1	4
PCBP3	0.2265	0.2949	0.4757	0.2793	0.1323	3.4337	2.6415	3.3961	2.9076	3.5133	1	0	1	1	1	4
MXI1	0.1726	0.1566	0.3132	0.1499	0.1675	2.7771	2.8993	2.7347	2.4827	2.6976	1	1	1	0	1	4
WIF1	0.3849	0.703	1.0293	0.6387	0.4404	3.9419	3.2904	2.4737	2.8523	4.169	1	1	0	1	1	4
KRT6B	0.1886	0.4102	0.7569	0.426	0.5198	3.9776	2.4749	3.2263	2.8474	3.1051	1	0	1	1	1	4
ALDH6A1	0.1449	0.1661	0.2962	0.1409	0.206	2.8286	2.5803	2.9817	2.6893	2.817	1	0	1	1	1	4
ALDH3A2	0.2394	0.1763	0.3457	0.1826	0.1644	2.6494	2.8062	2.9463	2.557	2.8863	1	1	1	0	1	4
LAMB3	0.3838	0.3119	0.6103	0.2871	0.3542	2.6925	2.8679	2.578	2.684	3.1599	1	1	0	1	1	4
CFTR	0.1387	0.2648	0.4613	0.2632	0.1552	2.7685	2.9713	3.0815	2.5882	2.8094	1	1	1	0	1	4
CA3	0.3573	0.4655	0.7409	0.3944	0.2691	3.4274	2.496	3.2621	3.3832	2.7174	1	0	1	1	1	4
CDH11	0.2643	0.3039	0.4628	0.2903	0.3307	2.7727	2.6486	2.6946	2.6235	2.752	1	1	1	0	1	4
TLE1	0.1881	0.2187	0.3669	0.229	0.2436	2.6949	2.5194	2.7038	2.734	2.6922	1	0	1	1	1	4
HEXIM1	0.184	0.1795	0.2861	0.1805	0.2191	2.9495	2.6307	2.7279	2.6595	2.7893	1	0	1	1	1	4
UBE2V2	0.1679	0.173	0.2505	0.1842	0.1953	2.6702	2.7731	2.6117	2.8992	2.7874	1	1	0	1	1	4
SLC12A2	0.2562	0.2474	0.3803	0.2367	0.3403	3.0725	2.8078	2.6003	3.19	3.0877	1	1	0	1	1	4
SLC26A3	0.3544	0.5583	1.079	0.5321	0.1576	4.0415	2.3476	2.7181	2.9398	4.5012	1	0	1	1	1	4
SLC28A1	0.273	0.1806	0.4174	0.228	0.1154	2.7308	2.3485	4.0218	3.399	2.7588	1	0	1	1	1	4
ADAM12	0.291	0.3178	0.4802	0.3247	0.23	2.881	3.0097	2.3215	2.9518	2.9865	1	1	0	1	1	4
NME2	0.1923	0.174	0.2833	0.1789	0.2067	2.7268	2.316	2.8622	2.7382	2.7294	1	0	1	1	1	4
IRS1	0.2704	0.3306	0.3949	0.2835	0.302	2.7021	2.1993	3.0277	2.7092	2.8325	1	0	1	1	1	4
MAD2L1	0.2582	0.3196	0.4986	0.3362	0.3181	2.913	2.9221	2.6157	2.989	2.8558	1	1	0	1	1	4
HAGH	0.2644	0.156	0.2645	0.1795	0.1734	3.1461	2.8133	2.7226	2.6051	2.8087	1	1	1	0	1	4
KLK7	0.4079	0.3557	0.6871	0.3404	0.4038	3.6281	3.1611	2.6414	3.3034	3.7324	1	1	0	1	1	4
NR4A1	0.2691	0.2521	0.3929	0.3056	0.3506	2.8627	3.0314	2.6437	3.1294	2.712	1	1	0	1	1	4
NID2	0.2217	0.2557	0.4325	0.2583	0.298	2.7157	2.6675	2.5999	2.7769	2.6527	1	1	0	1	1	4
PNMT	0.3654	0.3748	0.7359	0.4492	0.4639	2.9626	2.2849	2.9555	3.7233	4.7436	1	0	1	1	1	4
IGFBP2	0.3131	0.3866	0.6397	0.3596	0.3627	2.7423	2.7709	2.6939	2.4937	2.905	1	1	1	0	1	4
HAND2	0.1468	0.2515	0.4554	0.17	0.1269	2.7471	3.2288	3.4346	2.5925	2.9551	1	1	1	0	1	4
GLA	0.322	0.2676	0.4231	0.236	0.2263	4.3353	2.6292	3.8897	3.1692	3.3549	1	0	1	1	1	4
RUNDC3A	0.1455	0.2163	0.6288	0.2368	0.1283	3.3569	3.9145	3.405	1.9424	2.9815	1	1	1	0	1	4
PVALB	0.2833	0.5468	1.1302	0.5509	0.2766	2.8622	2.9238	3.6515	2.5864	4.4266	1	1	1	0	1	4
FBXO2	0.1836	0.1994	0.317	0.2428	0.3231	3.1372	2.7044	2.3577	2.8836	3.06	1	1	0	1	1	4
MMP9	0.3194	0.3724	0.6673	0.4164	0.4454	2.7144	2.4558	2.6726	2.918	2.7841	1	0	1	1	1	4
NDUFA5	0.22	0.1878	0.328	0.1582	0.168	2.7112	2.7041	2.5851	2.7445	2.8595	1	1	0	1	1	4
ECM1	0.2185	0.2713	0.4485	0.3308	0.1933	3.4477	2.3102	2.7345	3.6502	3.2926	1	0	1	1	1	4
NPY1R	0.7275	0.8229	1.2657	0.7359	0.7942	3.1765	3.1984	2.5891	2.7018	3.3277	1	1	0	1	1	4
COX4NB	0.1336	0.192	0.2504	0.1935	0.1516	2.7303	2.8201	2.66	2.6205	2.6874	1	1	1	0	1	4
ELOVL5	0.3312	0.2577	0.422	0.2628	0.3141	2.8033	2.5539	2.9035	3.0252	2.8977	1	0	1	1	1	4
TGFA	0.3187	0.1904	0.3249	0.1525	0.157	2.693	2.9399	2.7947	2.458	3.0234	1	1	1	0	1	4
SAG	0.1195	0.3262	0.3658	0.3235	0.2428	2.6851	3.862	2.6306	3.673	3.4283	1	1	0	1	1	4
KIF3A	0.1483	0.1971	0.3629	0.1732	0.1599	2.6816	2.7317	2.6904	2.5691	2.7172	1	1	1	0	1	4
PRC1	0.2631	0.3154	0.4548	0.3099	0.187	2.9872	2.7185	2.4577	2.9337	2.7751	1	1	0	1	1	4
CX3CL1	0.3346	0.2349	0.3972	0.2317	0.3898	2.8013	2.4545	2.8059	3.3479	2.9351	1	0	1	1	1	4
PCM1	0.2321	0.2081	0.3726	0.206	0.2129	2.8389	3.0254	2.6122	2.8919	2.8117	1	1	0	1	1	4
MMP13	0.3353	0.5419	0.827	0.5189	0.3815	2.8435	3.0617	2.4683	3.1906	3.192	1	1	0	1	1	4
LGI1	0.2987	0.3196	0.5035	0.2574	0.1777	2.6916	2.737	2.801	2.2676	2.756	1	1	1	0	1	4
RRAD	0.2426	0.2877	0.5173	0.3246	0.2206	2.8904	2.4568	3.069	2.9523	3.3374	1	0	1	1	1	4
IL2RG	0.1642	0.2014	0.4379	0.2373	0.1595	2.7285	2.6076	2.9667	2.972	2.8642	1	0	1	1	1	4
AKR1C4	0.2781	0.4292	0.6341	0.3292	0.1513	3.2913	2.903	2.5301	2.9252	2.7767	1	1	0	1	1	4
PSD3	0.3102	0.4579	0.7056	0.4678	0.3866	2.9363	3.0341	2.5796	3.006	3.0864	1	1	0	1	1	4
ADORA2A	0.2146	0.2309	0.3452	0.2197	0.1356	3.0843	2.418	2.7974	2.8424	3.0366	1	0	1	1	1	4
CEBPG	0.1567	0.191	0.2866	0.1754	0.1921	3.2051	3.1115	2.9338	2.6047	3.1264	1	1	1	0	1	4
ASNS	0.2325	0.2499	0.4312	0.2393	0.2358	2.7173	2.9389	2.8063	2.4687	2.9275	1	1	1	0	1	4
KRT1	0.5014	0.196	0.4112	0.1739	0.1642	8.5572	3.0645	3.4358	2.2973	2.797	1	1	1	0	1	4
PLOD1	0.1176	0.1625	0.297	0.1555	0.2074	2.8207	2.9681	2.7528	2.4393	2.7209	1	1	1	0	1	4
EIF2AK2	0.168	0.2201	0.2782	0.1482	0.1949	2.6957	2.7939	2.5639	2.6606	2.9104	1	1	0	1	1	4
FCER1A	0.35	0.3642	0.5667	0.2899	0.2914	2.8694	2.7368	2.5676	2.7972	3.2277	1	1	0	1	1	4
COL10A1	0.3414	0.4786	0.7141	0.4188	0.446	2.6607	2.574	2.9933	2.9859	3.0174	1	0	1	1	1	4
APRT	0.1266	0.2107	0.2914	0.1781	0.1194	2.8235	2.9449	2.5542	3.0891	3.2191	1	1	0	1	1	4
MCCC1	0.183	0.1747	0.3	0.147	0.1953	3.0434	2.6753	2.8944	2.2167	2.8209	1	1	1	0	1	4
FMO5	0.1629	0.3444	0.6108	0.3573	0.1654	3.2354	3.0311	2.566	2.874	2.7669	1	1	0	1	1	4
USP13	0.1607	0.1703	0.2579	0.1581	0.1838	2.8763	3.0413	2.2938	2.8673	2.8775	1	1	0	1	1	4
SELL	0.1869	0.274	0.5354	0.319	0.1363	2.6983	2.5381	2.6831	3.4808	3.0959	1	0	1	1	1	4
IL15	0.1181	0.2217	0.3633	0.2355	0.1918	3.064	2.0283	2.6771	2.9155	2.7828	1	0	1	1	1	4
C1orf2	0.1562	0.2921	0.2803	0.2253	0.1645	2.6616	2.9026	2.7301	2.4773	2.8623	1	1	1	0	1	4
C1GALT1	0.1971	0.2138	0.3434	0.2136	0.2189	2.9602	3.0149	2.5177	2.7859	2.9448	1	1	0	1	1	4
PLA2G4C	0.1943	0.2139	0.3474	0.2301	0.1665	3.0137	2.3597	2.6724	2.6709	3.2214	1	0	1	1	1	4
TYMP	0.1646	0.2011	0.3548	0.186	0.2291	2.7465	2.995	2.3864	2.7443	2.777	1	1	0	1	1	4
MDFI	0.3396	0.246	0.4894	0.2812	0.241	2.655	2.715	2.4574	2.9397	2.74	1	1	0	1	1	4
GLTSCR2	0.1651	0.166	0.242	0.1333	0.1913	2.8325	2.4624	2.8837	2.8032	2.7441	1	0	1	1	1	4
SLCO1A2	0.2445	0.1906	0.3416	0.1588	0.1663	3.4796	2.7454	2.7279	2.3312	2.8836	1	1	1	0	1	4
RARRES3	0.3051	0.4039	0.592	0.335	0.2656	2.701	2.6495	2.8224	2.5651	2.9724	1	1	1	0	1	4
VWF	0.1527	0.2099	0.3752	0.1769	0.2575	2.7071	2.1045	2.7701	2.7211	2.6931	1	0	1	1	1	4
NCAPD2	0.2148	0.1456	0.2983	0.1589	0.1838	2.7098	2.34	3.15	2.3987	3.5069	1	0	1	0	1	3
TRIM36	0.2383	0.3123	0.667	0.3142	0.2751	3.2998	2.4538	2.9021	2.5064	3.2228	1	0	1	0	1	3
REPS2	0.1866	0.4018	0.5858	0.4098	0.3043	2.6765	2.5935	2.2862	2.6822	2.8009	1	0	0	1	1	3
GZMK	0.2958	0.3524	0.7868	0.4329	0.3195	2.7935	2.4829	2.7599	2.5708	2.9461	1	0	1	0	1	3
PLXNA2	0.2256	0.2036	0.3434	0.1849	0.2017	2.7495	2.4681	2.2621	2.7291	3.0069	1	0	0	1	1	3
COL5A3	0.28	0.2005	0.3628	0.193	0.1501	2.7894	2.7376	2.5526	2.5746	2.785	1	1	0	0	1	3
DIRAS3	0.2343	0.375	0.5341	0.2995	0.2438	2.9598	2.9982	2.1867	2.1033	2.6531	1	1	0	0	1	3
GSTA3	0.2669	0.3111	0.5546	0.3314	0.14	3.5504	2.4722	2.845	2.0198	4.1961	1	0	1	0	1	3
KCNK3	0.1958	0.3266	0.7329	0.3743	0.1637	3.803	2.0806	2.6575	2.2611	3.4574	1	0	1	0	1	3
RNF6	0.146	0.1619	0.2652	0.1411	0.2197	2.6874	2.291	2.7239	2.2062	2.6564	1	0	1	0	1	3
NDRG2	0.181	0.2558	0.5167	0.2059	0.2862	2.86	2.6069	2.8372	2.3977	3.0742	1	0	1	0	1	3
BACE2	0.2195	0.2543	0.4209	0.2542	0.2284	2.9008	2.5735	2.6165	2.6906	2.6608	1	0	0	1	1	3
IL1F7	0.2314	0.3387	0.4477	0.2472	0.1863	2.8359	3.2874	2.478	2.1959	2.9568	1	1	0	0	1	3
ENAH	0.2124	0.2039	0.3873	0.1834	0.1814	2.6694	2.642	2.8884	2.243	2.9914	1	0	1	0	1	3
DEFB1	0.4683	0.3079	0.6152	0.3228	0.3517	2.8542	2.2652	2.7011	2.3586	3.5854	1	0	1	0	1	3
MX2	0.2759	0.1733	0.3805	0.2039	0.2255	2.8502	2.6176	2.567	2.7759	2.8795	1	0	0	1	1	3
PLSCR1	0.2	0.2065	0.3888	0.2252	0.2858	2.8925	2.6933	2.5891	2.5844	2.7773	1	1	0	0	1	3
MAPBPIP	0.1409	0.1682	0.2744	0.15	0.1358	2.6826	2.8858	2.3697	2.5872	2.667	1	1	0	0	1	3
NOX4	0.1936	0.229	0.44	0.2062	0.3188	2.8612	2.3974	2.3555	2.8111	2.7392	1	0	0	1	1	3
TXN	0.1799	0.1713	0.2692	0.1571	0.1637	2.8003	2.6265	2.8614	2.5803	2.7382	1	0	1	0	1	3
INHBA	0.2432	0.389	0.5432	0.3015	0.3415	2.7287	2.4255	2.9073	2.3484	2.9944	1	0	1	0	1	3
SIAH2	0.2735	0.3768	0.5078	0.398	0.2038	2.7816	2.5839	3.1039	2.3705	3.0161	1	0	1	0	1	3
PIM2	0.2463	0.1811	0.3775	0.2144	0.2609	3.0553	2.2913	2.2383	2.9927	3.0826	1	0	0	1	1	3
BLVRA	0.2028	0.2171	0.3276	0.2034	0.2336	2.7969	2.5104	2.7877	2.5302	2.6789	1	0	1	0	1	3
FGFR1OP	0.1468	0.2182	0.256	0.2002	0.2038	2.6873	2.2792	2.7301	2.3018	2.8778	1	0	1	0	1	3
GAD1	0.2049	0.4187	0.6626	0.5239	0.2325	4.6262	2.4007	2.4603	4.1148	2.8731	1	0	0	1	1	3
SULT2A1	0.28	0.1929	0.4082	0.168	0.1394	2.9083	2.5909	2.9262	2.5867	2.8422	1	0	1	0	1	3
MNAT1	0.1627	0.2833	0.2913	0.1851	0.1534	2.6754	3.8631	2.3111	2.5892	2.7327	1	1	0	0	1	3
IDS	0.1423	0.1546	0.2338	0.1524	0.1757	2.8076	2.3841	2.4534	2.6722	2.6746	1	0	0	1	1	3
TCF4	0.1987	0.2089	0.3277	0.1796	0.2023	2.8089	2.6306	2.8332	2.5088	2.7452	1	0	1	0	1	3
SF3B3	0.1815	0.1805	0.2942	0.1733	0.1321	3.0194	2.345	3.0762	2.5215	2.8215	1	0	1	0	1	3
CD19	0.2412	0.2204	0.5405	0.272	0.3398	3.2216	2.2256	2.8786	2.2767	3.6036	1	0	1	0	1	3
TPI1	0.1594	0.1529	0.2422	0.1644	0.1239	2.6479	2.7749	2.5786	2.3114	3.2051	1	1	0	0	1	3
EEF1A2	0.4072	0.5291	0.949	0.5211	0.297	3.1398	2.5815	2.6835	2.6047	2.9581	1	0	1	0	1	3
ATP6V0A4	0.1188	0.2467	0.6238	0.2923	0.3661	2.912	2.4912	3.1457	2.5963	3.3201	1	0	1	0	1	3
GABRP	0.4155	0.7184	1.1656	0.7094	0.5312	4.6486	2.5886	2.8093	2.4567	4.3555	1	0	1	0	1	3
NFE2L3	0.2326	0.2152	0.388	0.2173	0.2851	3.1154	3.3563	2.5399	2.5495	2.8556	1	1	0	0	1	3
CDT1	0.1734	0.3284	0.4588	0.2596	0.2614	2.743	2.3	2.6764	2.4238	2.9063	1	0	1	0	1	3
FGF13	0.2863	0.2926	0.5606	0.2995	0.3769	2.7789	2.3636	2.9315	2.5525	2.7217	1	0	1	0	1	3
GMPR	0.1182	0.3186	0.375	0.1998	0.1962	3.0397	2.8195	2.2087	2.3969	2.9118	1	1	0	0	1	3
IFNG	0.1752	0.1637	0.371	0.1495	0.2159	3.5788	2.3913	2.2654	2.6709	2.6999	1	0	0	1	1	3
MIPEP	0.1823	0.1675	0.2431	0.1508	0.1738	2.6882	2.2945	2.852	2.5534	2.7388	1	0	1	0	1	3
HRASLS3	0.3225	0.3515	0.5077	0.3117	0.3527	2.7056	1.9938	2.7609	2.2451	2.8821	1	0	1	0	1	3
CD74	0.2157	0.2138	0.3599	0.2259	0.2882	2.6615	2.6167	2.6522	2.4026	2.6705	1	0	1	0	1	3
RB1	0.1959	0.1782	0.3013	0.1553	0.175	2.7759	2.4851	2.4332	2.6518	3.117	1	0	0	1	1	3
GPSM2	0.1843	0.2133	0.4123	0.2491	0.2611	2.9433	2.611	2.4883	2.9766	3.0841	1	0	0	1	1	3
PRSS23	0.3214	0.243	0.4684	0.2635	0.3349	2.6934	2.5727	2.9604	2.383	2.7401	1	0	1	0	1	3
TAF7	0.154	0.1545	0.2359	0.1457	0.1581	2.844	2.327	2.7144	2.5769	2.7479	1	0	1	0	1	3
GMNN	0.1827	0.2073	0.3383	0.232	0.218	2.793	2.9853	2.6258	2.5292	2.7479	1	1	0	0	1	3
PLA2G10	0.4026	0.2906	0.5824	0.2595	0.2701	3.0771	2.1352	2.9653	2.0791	3.3009	1	0	1	0	1	3
CYP4B1	0.3556	0.594	1.0761	0.6012	0.3964	3.0914	2.5024	2.4369	2.6505	3.2577	1	0	0	1	1	3
AOC2	0.1163	0.1529	0.4929	0.1314	0.1273	3.8194	2.3508	3.9178	2.638	2.9878	1	0	1	0	1	3
MLANA	0.2167	0.2416	0.346	0.1567	0.1862	3.2005	2.4394	3.0306	2.6293	2.652	1	0	1	0	1	3
C3	0.2453	0.2914	0.5175	0.3086	0.2586	2.9905	2.5619	2.8507	2.3223	2.8194	1	0	1	0	1	3
TBX3	0.337	0.3327	0.5791	0.2673	0.437	3.0328	2.7786	2.4963	2.5219	3.2117	1	1	0	0	1	3
CDC42BPA	0.172	0.2519	0.4701	0.2915	0.172	2.8888	2.7691	2.0136	2.5146	2.7594	1	1	0	0	1	3
ASS1	0.3172	0.3524	0.6274	0.3113	0.2653	2.8186	2.6003	2.6263	2.8922	2.9253	1	0	0	1	1	3
TFPT	0.1432	0.2243	0.3067	0.2299	0.132	2.7501	2.0825	2.6746	2.4054	3.0292	1	0	1	0	1	3
SRD5A1	0.2036	0.2722	0.4613	0.2985	0.1878	3.0824	2.5982	2.6205	2.7322	2.8064	1	0	0	1	1	3
CKB	0.2666	0.2931	0.5471	0.2454	0.2632	2.7693	2.2902	2.1464	2.7967	2.8908	1	0	0	1	1	3
TM4SF4	0.2301	0.1948	0.4232	0.1803	0.1504	3.4536	2.417	2.8237	2.403	2.7974	1	0	1	0	1	3
GCHFR	0.1472	0.1971	0.3477	0.2125	0.175	2.7607	2.5969	2.592	2.736	2.9154	1	0	0	1	1	3
MYO5C	0.2496	0.1648	0.3636	0.1728	0.2559	2.7518	2.8003	2.6022	2.6443	2.7403	1	1	0	0	1	3
GDF15	0.4377	0.3802	0.6561	0.3727	0.3836	2.8257	2.7597	2.358	2.244	3.1544	1	1	0	0	1	3
SORBS2	0.2244	0.3648	0.6377	0.401	0.3081	2.9394	2.3783	2.597	3.0508	3.1071	1	0	0	1	1	3
STX1A	0.2085	0.2348	0.3986	0.1718	0.1738	3.2041	2.6139	3.432	2.3134	2.6873	1	0	1	0	1	3
PDE4DIP	0.1558	0.1542	0.2956	0.1783	0.1482	3.0008	2.3071	2.681	2.3273	2.698	1	0	1	0	1	3
C7	0.2258	0.5592	0.6334	0.5162	0.2722	2.8933	2.8203	2.5799	2.647	3.7409	1	1	0	0	1	3
FIGF	0.2168	0.3059	0.6734	0.2356	0.2997	3.0486	2.2201	2.9776	2.211	4.0175	1	0	1	0	1	3
DYNLT3	0.2465	0.152	0.289	0.1435	0.1926	2.7032	2.2805	2.9752	2.371	2.8416	1	0	1	0	1	3
ART3	0.2302	0.3814	0.8341	0.3003	0.4971	4.8137	2.9576	2.3775	2.1334	4.8984	1	1	0	0	1	3
CXCL14	0.4896	0.5552	0.8462	0.4766	0.4908	2.7212	2.3584	2.4734	2.7355	2.8386	1	0	0	1	1	3
PTPRN2	0.3725	0.4112	0.6102	0.4629	0.288	3.6226	2.5884	2.6434	2.9509	4.2061	1	0	0	1	1	3
IL8	0.2569	0.3074	0.7126	0.3402	0.2428	3.6628	2.1946	2.813	2.333	2.7169	1	0	1	0	1	3
FGF9	0.1792	0.3703	0.732	0.3226	0.2486	3.9622	2.2092	3.0117	2.4239	3.2184	1	0	1	0	1	3
KRT86	0.3983	0.2065	0.3947	0.2727	0.2139	4.2815	2.2684	4.224	2.6192	2.8692	1	0	1	0	1	3
NUPR1	0.1917	0.2109	0.3393	0.1802	0.1381	2.6528	2.5039	2.428	2.8505	2.8601	1	0	0	1	1	3
PENK	0.1615	0.2236	0.5849	0.215	0.2961	2.6731	1.9686	2.2979	2.6648	3.8348	1	0	0	1	1	3
LBP	0.2485	0.287	0.5936	0.1744	0.2432	3.1006	2.5041	2.8679	2.0574	5.482	1	0	1	0	1	3
EGR1	0.2683	0.2965	0.428	0.27	0.4129	2.6608	2.589	2.604	2.8307	2.7634	1	0	0	1	1	3
PTMS	0.1641	0.1496	0.4102	0.2095	0.1403	2.9979	2.4229	2.8377	2.4638	3.0932	1	0	1	0	1	3
SIM2	0.1781	0.2615	0.6526	0.2707	0.5188	4.4106	2.3847	2.7419	2.2925	3.308	1	0	1	0	1	3
HLA-DPB1	0.5039	0.2412	0.4234	0.2414	0.2776	3.8527	2.3748	2.8828	2.5629	3.0632	1	0	1	0	1	3
KLRB1	0.214	0.3083	0.5377	0.3368	0.2164	2.8982	2.5212	2.4022	2.9013	3.4205	1	0	0	1	1	3
C10orf10	0.1343	0.1936	0.2982	0.1663	0.2494	2.9737	2.6405	2.5689	2.8904	2.7022	1	0	0	1	1	3
H1FX	0.1325	0.1908	0.2665	0.1691	0.1676	2.6797	2.7774	2.5051	2.5616	2.6806	1	1	0	0	1	3
CUX2	0.2093	0.4249	0.7677	0.4094	0.1567	3.5506	2.4908	2.9326	2.2907	3.0884	1	0	1	0	1	3
DSC3	0.2385	0.3283	0.5899	0.3179	0.3499	4.11	1.8613	2.711	2.5017	3.1817	1	0	1	0	1	3
CLEC5A	0.2096	0.2165	0.5023	0.1939	0.1802	2.8042	2.5402	2.2447	2.9557	2.7945	1	0	0	1	1	3
GZMA	0.154	0.268	0.513	0.2762	0.371	2.9696	2.2081	2.8083	2.3861	2.7172	1	0	1	0	1	3
CHN1	0.1777	0.255	0.3699	0.2533	0.1739	2.7516	2.7703	1.9616	2.5212	2.6566	1	1	0	0	1	3
ITGBL1	0.2402	0.4222	0.5366	0.3106	0.2884	2.7274	2.9261	2.1231	2.5144	2.9409	1	1	0	0	1	3
DLG7	0.2117	0.3119	0.5487	0.2915	0.2551	2.6842	2.6015	2.4061	2.7679	2.7976	1	0	0	1	1	3
STXBP3	0.1768	0.1648	0.2603	0.1364	0.1813	2.6628	2.4871	2.7068	2.6222	2.7319	1	0	1	0	1	3
CD247	0.3051	0.3002	0.6065	0.3383	0.2388	2.8662	2.3744	2.9634	2.6023	3.2081	1	0	1	0	1	3
CFH	0.2187	0.3184	0.4446	0.2801	0.3192	2.6818	2.7039	2.1693	2.497	2.9489	1	1	0	0	1	3
AGPS	0.144	0.1824	0.3308	0.1858	0.2211	2.671	2.9484	2.564	2.4314	2.8871	1	1	0	0	1	3
GADD45G	0.3143	0.314	0.4723	0.1993	0.2012	2.7484	2.5133	4.8113	2.2607	3.164	1	0	1	0	1	3
ASH2L	0.2114	0.1686	0.3065	0.1627	0.1974	3.857	2.8786	2.2854	2.2131	3.7634	1	1	0	0	1	3
CEACAM7	0.2394	0.1759	0.4331	0.1702	0.1901	2.8833	2.1312	3.151	2.5821	3.9227	1	0	1	0	1	3
HOMER1	0.2169	0.339	0.3992	0.2994	0.2363	2.6826	2.5315	2.8577	2.6396	2.8933	1	0	1	0	1	3
IL27RA	0.1796	0.1931	0.387	0.1913	0.1912	2.9039	2.2513	2.6779	2.6005	2.7965	1	0	1	0	1	3
CROCC	0.1643	0.1737	0.2837	0.1449	0.1646	2.7503	2.4185	2.4534	2.8733	3.6738	1	0	0	1	1	3
KIAA0649	0.1817	0.1902	0.2491	0.135	0.1517	2.7645	2.7783	2.5179	2.29	2.801	1	1	0	0	1	3
PJA2	0.1572	0.1694	0.243	0.1708	0.2055	2.7863	2.7983	2.4626	2.3673	2.9141	1	1	0	0	1	3
FRY	0.1927	0.2249	0.417	0.2419	0.2679	2.7108	2.4714	2.8823	2.244	2.7775	1	0	1	0	1	3
UBD	0.4676	0.4767	0.8983	0.5413	0.5021	2.698	2.742	2.496	2.6176	3.1291	1	1	0	0	1	3
TXNIP	0.2081	0.2184	0.2689	0.186	0.2975	2.6844	2.629	2.634	2.7407	2.6988	1	0	0	1	1	3
ZFP30	0.2085	0.1442	0.2856	0.1515	0.1624	2.904	2.7773	1.9597	2.5668	2.8054	1	1	0	0	1	3
TENC1	0.204	0.1779	0.3386	0.1913	0.15	2.9709	2.4551	2.5234	2.8103	2.6498	1	0	0	1	1	3
TSPAN12	0.1536	0.3771	0.6106	0.4257	0.2817	2.902	2.7054	2.2993	2.3496	3.0253	1	1	0	0	1	3
DDX58	0.2535	0.2258	0.4218	0.2349	0.273	2.6556	2.5874	2.7547	2.4941	2.8544	1	0	1	0	1	3
METTL7A	0.3329	0.194	0.3664	0.1933	0.1729	3.1635	2.5706	2.763	2.514	3.1633	1	0	1	0	1	3
LASS2	0.1644	0.2119	0.2835	0.2065	0.1608	2.6725	2.8409	2.5218	2.5902	3.1714	1	1	0	0	1	3
SCCPDH	0.284	0.2724	0.4697	0.2303	0.2983	2.7806	2.495	2.7951	2.4891	2.7955	1	0	1	0	1	3
CRBN	0.1362	0.1908	0.2483	0.1383	0.1645	2.7905	2.6877	2.4528	2.4836	2.9152	1	1	0	0	1	3
DDIT4	0.2678	0.2914	0.397	0.2544	0.2935	2.9596	2.8008	2.6386	2.6279	2.9646	1	1	0	0	1	3
C10orf18	0.1319	0.1704	0.3347	0.1683	0.24	2.6514	2.854	2.6261	2.5486	2.7687	1	1	0	0	1	3
RASIP1	0.1712	0.1836	0.3277	0.1764	0.1755	2.7944	2.5939	2.2654	2.6636	2.8348	1	0	0	1	1	3
STEAP3	0.2091	0.1474	0.3111	0.1518	0.2363	2.6972	2.2194	2.7523	2.5512	2.689	1	0	1	0	1	3
MREG	0.2314	0.2092	0.3828	0.1778	0.2474	2.6694	2.7056	2.5853	2.4932	3.1659	1	1	0	0	1	3
MLSTD1	0.2007	0.3748	0.5391	0.4728	0.2378	3.2235	2.7515	2.4568	2.3634	3.2303	1	1	0	0	1	3
FAM63A	0.1751	0.1943	0.3505	0.2067	0.1684	2.771	3.265	2.5391	2.5651	2.9657	1	1	0	0	1	3
MKL2	0.1267	0.1461	0.2923	0.1541	0.235	2.7002	2.4765	2.7445	2.228	2.791	1	0	1	0	1	3
WIPF2	0.188	0.1431	0.3265	0.178	0.1741	2.6987	2.418	2.4275	3.4146	3.6608	1	0	0	1	1	3
MAGEA12	0.179	0.3684	0.8141	0.2671	0.2245	2.7285	4.7028	2.4377	2.3936	3.5594	1	1	0	0	1	3
IMPA2	0.277	0.2859	0.4625	0.2732	0.2719	3.0275	2.4976	3.1992	2.1234	3.2749	1	0	1	0	1	3
PSMD11	0.152	0.1979	0.2348	0.2053	0.2071	2.6997	2.6662	2.569	2.4984	2.714	1	1	0	0	1	3
COL6A1	0.2163	0.2515	0.4552	0.2154	0.2954	2.6781	2.6094	2.5489	2.8051	2.7868	1	0	0	1	1	3
RNF19A	0.1575	0.3268	0.3355	0.3215	0.2562	2.6873	2.3353	2.4903	3.1082	2.7883	1	0	0	1	1	3
EPYC	0.2856	0.5027	0.8599	0.3741	0.1963	2.8914	2.4045	2.858	2.5011	2.9316	1	0	1	0	1	3
MID1	0.3315	0.4246	0.6192	0.4153	0.2974	2.8555	2.6493	2.6165	2.2631	2.8037	1	1	0	0	1	3
LIPE	0.2693	0.3213	0.4189	0.3578	0.3269	3.0573	2.5303	2.6157	2.9279	3.6567	1	0	0	1	1	3
WWOX	0.1987	0.2177	0.4254	0.2759	0.1773	2.8905	2.371	2.779	2.218	4.4725	1	0	1	0	1	3
MGAT4A	0.212	0.1493	0.3787	0.1981	0.2223	2.7238	2.3958	2.2027	2.7133	2.9288	1	0	0	1	1	3
GCNT1	0.176	0.2836	0.4689	0.2187	0.2293	2.9512	3.2364	2.4671	2.369	2.8204	1	1	0	0	1	3
RAMP1	0.3245	0.2819	0.3559	0.2982	0.3222	3.039	2.003	3.3344	1.8554	3.5525	1	0	1	0	1	3
ACTR3B	0.1882	0.2309	0.3549	0.2063	0.3272	3.9614	2.5058	2.7155	2.4002	3.2592	1	0	1	0	1	3
KLK8	0.1382	0.2811	0.501	0.2106	0.4234	4.3472	2.8158	2.0244	2.5273	4.1339	1	1	0	0	1	3
EREG	0.3407	0.5669	0.8703	0.4951	0.3312	4.8632	2.5937	2.7312	2.0648	3.4554	1	0	1	0	1	3
PPIC	0.1967	0.1929	0.2807	0.1763	0.235	2.6883	2.497	2.7253	2.3968	2.6813	1	0	1	0	1	3
SPIB	0.2571	0.2745	0.7465	0.2652	0.1387	2.6777	2.3417	2.2448	2.8343	3.0881	1	0	0	1	1	3
MFGE8	0.1658	0.2409	0.4512	0.2449	0.1861	2.7879	2.4727	2.269	2.7659	4.492	1	0	0	1	1	3
TRIM23	0.2125	0.1508	0.3016	0.1595	0.1268	2.8227	2.5166	2.6323	2.6542	2.6641	1	0	0	1	1	3
STS	0.1861	0.1447	0.3149	0.184	0.2221	3.4743	2.4425	2.2886	3.2597	3.3773	1	0	0	1	1	3
COL1A2	0.3715	0.2101	0.407	0.1649	0.3703	2.8424	2.6992	2.6415	2.3765	3.0686	1	1	0	0	1	3
KITLG	0.14	0.2169	0.4969	0.2167	0.216	2.704	2.4513	3.1079	2.2645	2.7184	1	0	1	0	1	3
MYBL1	0.2635	0.3926	0.6518	0.4333	0.3737	2.6847	2.5352	2.7814	2.5078	3.3491	1	0	1	0	1	3
PSAT1	0.1777	0.2252	0.6001	0.2351	0.3576	3.4024	1.9878	2.7516	1.9093	2.8998	1	0	1	0	1	3
HOXA5	0.1358	0.2561	0.4758	0.2313	0.2241	3.1719	2.6168	2.7378	2.2452	3.4927	1	0	1	0	1	3
HLTF	0.1837	0.1558	0.2855	0.1618	0.1694	2.7863	2.7638	2.5801	2.5583	2.7491	1	1	0	0	1	3
EPHB1	0.2098	0.209	0.5156	0.1428	0.1207	2.743	2.6007	3.1533	2.4216	2.8536	1	0	1	0	1	3
AGL	0.2799	0.3124	0.4894	0.2698	0.2578	3.1632	2.8823	2.4696	2.5017	2.6516	1	1	0	0	1	3
SYT13	0.4531	0.192	0.3803	0.2394	0.5205	3.2351	2.4011	2.0121	3.3697	3.7133	1	0	0	1	1	3
C8orf4	0.3606	0.4719	0.7098	0.4414	0.3017	3.0427	2.6411	2.716	2.4405	3.8679	1	0	1	0	1	3
CNR1	0.1525	0.2389	0.4084	0.2612	0.2411	3.2316	2.7085	2.5094	2.054	2.8564	1	1	0	0	1	3
PLCG2	0.1701	0.1616	0.3101	0.191	0.2441	3.043	2.209	2.5304	2.6841	2.6807	1	0	0	1	1	3
FMO2	0.1685	0.3223	0.4932	0.2456	0.2228	2.7916	2.9842	2.4702	2.5449	3.3236	1	1	0	0	1	3
PTGDS	0.1441	0.3274	0.5171	0.3051	0.3004	2.8321	2.3714	2.8728	2.6202	3.3667	1	0	1	0	1	3
SEMA3C	0.3307	0.3041	0.5574	0.2679	0.359	2.6478	2.6429	2.7754	2.4063	3.135	1	0	1	0	1	3
KLF5	0.1411	0.2169	0.4131	0.2747	0.4271	3.4889	2.7199	2.491	2.431	2.7418	1	1	0	0	1	3
CRAT	0.1919	0.325	0.5069	0.3169	0.2215	3.1283	2.6345	2.8356	2.6268	2.9816	1	0	1	0	1	3
INHBB	0.3358	0.3171	0.5135	0.2641	0.3787	2.6699	2.718	2.4491	2.5766	2.9511	1	1	0	0	1	3
SLC16A4	0.2696	0.4087	0.5824	0.4126	0.2039	2.874	2.6468	2.5462	3.006	2.7502	1	0	0	1	1	3
ATF5	0.116	0.1521	0.2298	0.1467	0.1823	2.9633	2.8154	2.5948	2.5219	2.7033	1	1	0	0	1	3
MS4A1	0.2444	0.2697	0.632	0.3044	0.2884	2.9024	2.1219	2.5329	3.5501	4.4083	1	0	0	1	1	3
MCM7	0.1746	0.1908	0.236	0.1656	0.1881	2.6769	2.4709	2.5509	3.045	2.8749	1	0	0	1	1	3
OTOR	0.1574	0.1584	0.4748	0.1786	0.1282	3.0836	2.5388	3.5929	2.2601	3.8109	1	0	1	0	1	3
TNFRSF11B	0.2706	0.312	0.6313	0.3355	0.2438	2.7443	2.5123	2.7753	2.3606	2.7141	1	0	1	0	1	3
CD4	0.1448	0.2195	0.444	0.2077	0.1731	3.6164	2.5047	2.7723	2.5776	3.6953	1	0	1	0	1	3
RECK	0.2053	0.3128	0.4366	0.2848	0.281	2.7023	2.9754	2.425	2.3776	3.0329	1	1	0	0	1	3
ISYNA1	0.1383	0.2438	0.4078	0.2316	0.1856	2.7875	2.7044	2.6114	2.3967	2.7733	1	1	0	0	1	3
LDHB	0.3007	0.2749	0.47	0.2667	0.3384	2.8223	2.4961	2.8644	2.5429	2.7488	1	0	1	0	1	3
TSPAN32	0.1873	0.1795	0.3666	0.1817	0.1708	4.3514	2.485	3.7004	2.4239	4.0662	1	0	1	0	1	3
ITGA6	0.2521	0.2311	0.4308	0.23	0.2998	2.6477	2.2368	2.9357	2.4491	2.7539	1	0	1	0	1	3
FGF12	0.1592	0.1663	0.3577	0.2073	0.2474	3.6644	2.6825	2.371	2.1622	4.1573	1	1	0	0	1	3
EPAS1	0.1226	0.1893	0.3463	0.1896	0.2087	2.9369	2.5754	2.7796	2.6279	2.6818	1	0	1	0	1	3
DUSP9	0.4434	0.1951	0.4248	0.1941	0.1401	3.7352	2.2043	3.6622	1.9912	3.037	1	0	1	0	1	3
MAPK13	0.1305	0.1477	0.2748	0.1409	0.1421	2.656	2.5835	2.6211	2.8659	2.8982	1	0	0	1	1	3
CHST11	0.1441	0.2448	0.4808	0.2215	0.2202	2.8515	2.5697	3.139	2.3328	3.0209	1	0	1	0	1	3
FZD1	0.2143	0.2089	0.3384	0.1915	0.1478	2.8046	2.397	2.829	2.4964	3.0544	1	0	1	0	1	3
CHI3L1	0.2651	0.4112	0.7134	0.4446	0.3946	2.6557	2.7772	2.5554	2.5803	3.3973	1	1	0	0	1	3
INDO	0.402	0.3066	0.65	0.2869	0.4178	3.3883	2.2792	2.3683	3.5799	3.2012	1	0	0	1	1	3
TUBB3	0.4111	0.1885	0.2407	0.1457	0.1708	3.189	2.5153	2.7307	2.4521	2.6928	1	0	1	0	1	3
LRP1	0.2352	0.2544	0.3533	0.2157	0.2116	2.6474	2.8051	2.5754	2.6189	3.3311	1	1	0	0	1	3
HLA-G	0.3759	0.2196	0.3645	0.2151	0.2675	3.0574	2.6156	2.4844	2.7657	2.7648	1	0	0	1	1	3
CLDN10	0.1986	0.1898	0.4861	0.1857	0.2653	3.6089	2.7438	2.2048	2.537	2.9432	1	1	0	0	1	3
F13A1	0.2626	0.2658	0.4178	0.2546	0.2687	2.6567	2.5074	2.8281	2.6381	2.7563	1	0	1	0	1	3
HTN1	0.176	0.268	0.5897	0.2048	0.2596	3.0222	2.0447	3.2911	2.3488	3.1018	1	0	1	0	1	3
ABP1	0.209	0.2872	0.7004	0.2236	0.1432	2.7937	1.7971	2.707	2.206	3.1374	1	0	1	0	1	3
CDC14A	0.2424	0.178	0.3171	0.1817	0.1418	2.669	2.6428	2.8161	2.3626	3.9801	1	0	1	0	1	3
SPON2	0.2689	0.1848	0.4069	0.1785	0.3398	2.8022	2.3778	2.2799	2.898	2.7822	1	0	0	1	1	3
RARRES1	0.2969	0.3654	0.7231	0.3879	0.4796	4.7014	2.2269	2.9618	2.6351	3.2774	1	0	1	0	1	3
THBS4	0.4023	0.2893	0.4889	0.3073	0.2199	2.7274	2.2436	2.3114	2.7633	2.8581	1	0	0	1	1	3
CTSD	0.1995	0.2845	0.3482	0.2587	0.1494	2.8633	2.4602	2.6713	2.6448	3.275	1	0	1	0	1	3
MMP14	0.2261	0.1742	0.2495	0.1835	0.1268	2.7239	2.9291	2.4202	2.6427	2.9272	1	1	0	0	1	3
RGS2	0.302	0.3218	0.4979	0.3187	0.3428	2.6653	2.7706	2.4004	2.3779	2.7141	1	1	0	0	1	3
ITPKA	0.138	0.2175	0.4438	0.2147	0.2035	3.3925	2.5738	3.268	2.3267	2.8505	1	0	1	0	1	3
LAMC1	0.1946	0.1749	0.2938	0.1598	0.1851	2.7319	2.5025	2.8634	2.484	2.8318	1	0	1	0	1	3
MAOA	0.3249	0.3413	0.6248	0.334	0.3177	2.9934	2.3782	2.7666	2.3998	3.4407	1	0	1	0	1	3
RSAD2	0.3548	0.3132	0.5983	0.3481	0.2795	3.0202	3.0937	2.4566	2.4276	2.8078	1	1	0	0	1	3
CCL18	0.4657	0.4395	0.7537	0.4826	0.3287	3.0885	2.57	2.5588	2.6915	3.1158	1	0	0	1	1	3
ORC6L	0.2641	0.2113	0.3446	0.2247	0.2249	3.0803	2.4621	3.1416	2.6009	2.884	1	0	1	0	1	3
PSCDBP	0.2185	0.2351	0.4452	0.2746	0.2783	2.7971	2.4364	2.7796	2.6234	2.8727	1	0	1	0	1	3
DST	0.2088	0.2001	0.4003	0.1716	0.327	2.8112	2.4934	2.564	3.0125	3.4772	1	0	0	1	1	3
LOXL1	0.2384	0.2958	0.4085	0.2851	0.2804	2.8249	2.6264	2.5723	3.0369	2.8026	1	0	0	1	1	3
HOXB6	0.3376	0.5272	0.6511	0.5142	0.3441	4.6047	2.3226	2.3081	2.7012	5.129	1	0	0	1	1	3
MAPK8	0.1493	0.1921	0.2389	0.1578	0.141	2.9429	2.2782	2.353	2.8779	2.7235	1	0	0	1	1	3
UTS2	0.179	0.2029	0.4959	0.2877	0.2488	2.7069	2.587	4.2689	2.5146	2.8194	1	0	1	0	1	3
PMP2	0.2162	0.3098	0.661	0.2241	0.16	2.9352	2.561	3.304	2.5648	4.2212	1	0	1	0	1	3
CORO1A	0.1752	0.2845	0.4911	0.3207	0.1604	2.6496	2.7079	2.3865	2.6126	2.6729	1	1	0	0	1	3
ZNF43	0.1826	0.2003	0.2826	0.23	0.176	2.8998	2.8516	2.5471	2.5941	2.6707	1	1	0	0	1	3
COL4A6	0.1656	0.2254	0.5311	0.2447	0.3211	2.8812	2.5048	2.738	2.469	2.7246	1	0	1	0	1	3
MRPS33	0.1627	0.1546	0.239	0.1643	0.1444	2.7239	2.3475	2.5338	2.7893	2.7425	1	0	0	1	1	3
PTK2	0.116	0.1728	0.251	0.1742	0.1721	3.4733	2.3784	2.6828	2.46	2.9801	1	0	1	0	1	3
DSC2	0.2614	0.2876	0.478	0.2823	0.1907	2.9997	2.4492	2.4522	2.7885	3.9506	1	0	0	1	1	3
HBA2	0.1858	0.4096	0.7313	0.365	0.2285	3.1311	2.3226	2.4833	2.8324	2.84	1	0	0	1	1	3
PRELP	0.1707	0.1975	0.4193	0.1847	0.1519	2.7222	2.7415	2.4237	2.2868	3.3264	1	1	0	0	1	3
