# Supplementary material for: Bimodal gene expression patterns in breast cancer
Source: BMC Genomics. 2010 Feb 10;11(Suppl 1):S8. doi: 10.1186/1471-2164-11-S1-S8 (PMC2822536; doi:10.1186/1471-2164-11-S1-S8)
Supplement: Additional file 6 — "Close neighbors" expression groups of bimodal genes splits patients into groups. [file 1471-2164-11-S1-S8-S6.xls]

## Sheet: Sheet1
1 - the first mode
2 - the second mode
Patient ID, Sorlie295 data set	Group 1	Group 3	Group 4	Group 5	Group 2
4	1	1	1	2	2				Group 1
6	1	1	1	1	2
7	1	2	2	1	2
8	1	2	1	2	2
9	1	2	2	1	2
11	2	2	2	2	2
12	1	2	2	1	1
13	2	1	1	1	2
14	1	1	2	1	2
17	1	1	2	1	2
26	1	1	2	1	2				Group 2
27	1	1	2	1	2
28	1	1	1	1	2
29	1	1	2	1	2
36	1	2	2	2	2
38	1	1	1	1	2
39	1	1	2	1	2
45	1	1	1	2	2
48	1	2	1	2	1				Group 3
51	1	2	2	1	2
56	1	1	2	2	2
57	1	2	1	2	1
58	1	1	1	1	2
59	1	2	2	2	2
60	2	1	2	1	2
61	1	1	2	1	2				Group 4
62	2	1	2	1	2
71	1	2	2	1	1
72	1	1	2	1	2
73	1	1	1	1	1
75	1	2	2	2	1
76	2	2	2	2	2
103	1	2	1	2	1				Group 5
107	1	1	1	2	2
109	2	1	2	2	2
110	1	1	1	2	2
111	2	2	2	2	2
113	1	2	2	1	2
117	1	2	2	2	2
118	1	2	2	1	2
120	1	1	1	1	2
122	1	1	2	1	2
123	1	2	2	2	2
124	1	2	2	2	2
125	1	1	1	1	2
126	2	1	2	1	2
127	1	2	2	1	2
128	1	1	1	1	2
129	1	1	2	1	2
130	2	1	1	1	2
131	1	1	1	1	1
132	1	1	2	1	2
133	1	2	2	1	2
134	1	1	2	2	2
135	1	2	1	2	1
136	2	2	2	2	2
137	1	1	2	1	2
138	1	2	2	1	2
139	1	2	2	2	2
140	1	1	1	1	2
141	2	2	2	2	2
142	1	2	2	2	2
144	1	2	1	2	1
145	1	1	1	1	2
146	1	2	1	2	2
147	2	2	2	2	2
148	1	1	1	1	2
149	2	1	1	1	2
150	2	2	2	1	2
151	1	2	2	2	2
153	1	2	2	1	2
154	1	1	1	1	2
155	1	2	2	1	2
156	1	2	2	1	2
157	1	1	1	1	2
158	2	2	2	2	2
159	1	1	1	1	2
160	1	1	2	1	2
161	1	1	1	1	2
162	1	2	1	2	2
163	1	1	1	2	2
164	1	2	2	2	1
165	1	1	2	2	2
166	1	1	2	2	2
167	1	1	2	1	2
169	1	1	1	1	2
170	1	1	1	1	2
172	1	1	2	2	2
174	1	2	1	2	2
175	1	2	1	2	1
176	1	1	2	2	2
177	1	2	2	2	2
178	1	1	2	1	2
179	1	2	2	2	2
180	1	2	2	2	2
181	2	1	2	2	2
182	1	2	2	1	2
183	1	1	1	1	2
184	1	1	1	2	1
185	1	2	2	1	2
186	1	2	1	2	1
187	2	1	1	1	2
188	1	1	2	1	2
189	1	1	1	2	2
190	1	1	2	1	2
191	1	1	2	1	2
192	1	1	1	2	2
193	1	1	2	2	2
194	1	2	2	2	2
195	1	2	2	2	2
196	1	1	2	1	2
197	1	2	2	1	1
198	2	1	1	2	2
199	2	1	2	1	2
200	1	1	2	1	2
201	1	2	2	1	2
202	2	2	2	1	1
203	2	1	2	1	2
205	1	1	2	2	2
207	1	1	1	1	2
208	2	2	2	2	2
209	1	2	2	2	2
210	2	2	2	2	2
212	1	2	2	1	1
213	2	1	2	2	2
214	1	1	2	1	2
215	1	2	1	2	1
217	2	2	2	2	2
218	1	1	2	2	2
219	1	2	2	2	2
220	1	2	2	1	2
221	2	1	2	2	2
222	1	2	1	2	1
224	1	2	2	1	2
226	1	2	1	2	1
227	1	1	2	1	2
228	1	2	2	1	1
229	2	1	1	2	2
230	2	2	2	2	2
231	1	2	2	1	2
233	1	2	2	1	2
235	1	1	1	2	2
236	2	2	1	2	2
237	1	2	2	2	2
238	1	2	2	2	1
239	1	1	1	1	2
240	1	2	1	2	2
241	1	2	2	2	1
243	1	2	2	1	2
245	1	2	2	2	2
246	2	2	2	2	2
247	1	2	2	1	2
248	1	2	2	2	1
249	2	2	2	2	2
250	1	2	2	1	2
251	2	2	2	1	2
252	1	2	2	1	2
254	1	1	1	2	2
256	1	1	2	1	2
257	2	1	2	2	2
258	2	2	2	2	2
259	2	2	2	1	2
260	1	1	1	1	2
261	1	1	1	1	2
263	1	2	2	1	2
264	1	2	2	2	2
265	1	2	2	2	1
266	2	1	2	1	2
267	2	1	2	2	2
268	1	1	1	2	1
269	1	1	1	2	1
270	1	2	1	2	1
271	1	1	2	1	2
272	1	2	2	2	2
273	2	2	2	2	2
274	1	1	2	2	2
275	1	2	1	2	2
276	1	2	1	1	1
277	1	1	2	1	2
278	1	1	1	1	2
280	1	1	1	1	2
281	1	1	1	1	2
282	1	1	2	1	2
283	1	1	2	2	2
284	1	2	2	2	2
285	1	1	2	1	2
286	2	1	1	2	2
287	1	2	2	1	2
288	2	2	2	1	2
290	1	1	1	1	2
291	1	1	1	2	2
292	1	1	2	2	2
293	1	1	1	1	2
294	1	1	1	2	2
295	1	1	1	1	2
296	2	1	1	2	2
297	1	1	1	1	2
298	1	2	2	1	2
300	1	1	2	1	2
301	1	1	2	2	2
302	1	1	1	1	2
303	1	2	2	1	2
304	1	2	2	1	2
305	1	2	1	2	2
306	1	1	1	2	2
307	1	2	1	2	1
308	2	1	1	2	2
309	1	2	2	1	2
310	1	1	1	1	2
311	1	1	2	2	2
312	1	2	2	2	2
313	1	2	2	1	2
314	1	1	1	1	2
315	1	2	2	1	2
317	1	2	2	1	2
318	1	1	1	2	2
319	2	2	1	1	2
320	1	1	2	1	2
321	1	2	2	1	2
322	1	1	1	1	2
323	1	2	1	1	2
324	1	1	1	1	1
325	1	2	2	1	2
326	1	2	2	2	1
327	1	2	1	2	2
328	1	2	1	1	2
329	1	1	1	1	2
330	1	2	2	2	1
331	1	2	1	1	2
332	1	2	2	2	1
333	2	1	1	2	2
334	1	1	1	1	2
335	1	1	1	1	1
336	1	2	1	1	2
337	2	1	1	1	2
338	1	2	2	1	1
339	1	2	2	1	2
340	1	1	1	2	2
341	2	2	2	1	2
342	1	1	1	2	2
343	1	1	1	1	2
344	1	2	2	2	1
345	1	1	2	1	2
346	1	1	1	1	2
347	1	2	2	2	2
348	1	1	1	1	2
349	1	2	1	2	2
350	1	1	1	2	1
351	2	2	2	2	2
352	1	1	1	2	2
353	1	2	2	2	2
354	1	2	2	1	2
355	1	1	2	1	2
356	1	2	2	1	2
357	1	1	1	1	2
358	1	1	1	1	2
359	1	2	2	1	2
360	1	1	1	1	2
361	1	1	2	1	2
362	1	1	1	1	2
363	1	1	1	2	2
364	2	1	1	1	2
365	1	2	2	1	2
366	1	1	2	2	2
367	2	2	2	1	2
368	1	2	2	1	2
369	2	1	1	1	2
370	1	1	1	1	2
371	1	1	1	1	2
373	1	1	1	1	2
374	1	2	2	1	2
375	2	1	2	2	2
377	1	1	2	1	2
378	1	1	1	2	2
379	1	1	2	1	2
380	1	2	2	1	2
381	1	1	1	1	2
383	1	2	2	2	2
385	1	1	2	2	2
387	1	1	2	2	2
388	1	1	2	1	2
389	1	1	1	2	2
390	1	1	1	1	2
391	1	1	1	1	2
392	2	1	1	2	2
393	1	1	1	2	2
394	1	1	2	1	2
395	1	2	2	1	2
396	2	1	1	2	2
397	1	1	2	1	2
398	1	2	2	2	1
401	1	2	1	1	2
402	1	2	2	1	1
403	1	2	1	1	2
404	1	1	1	1	2
